# Supplementary material for: Association of Protein Translation and Extracellular Matrix Gene Sets with Breast Cancer Metastasis: Findings Uncovered on Analysis of Multiple Publicly Available Datasets Using Individual Patient Data Approach
Source: PLoS One. 2015 Jun 16;10(6):e0129610. doi: 10.1371/journal.pone.0129610 (PMC4469303; doi:10.1371/journal.pone.0129610)
Supplement: S1 Folder — (ZIP) [file pone.0129610.s002.zip]

Archive with 11 entries (11 files):
- S1 Folder/Analysisscript.R
- S1 Folder/aurkarandbatch.rnk
- S1 Folder/Basalrandbatch.rnk
- S1 Folder/combunivrandbatch.rnk
- S1 Folder/contents of folder.txt
- S1 Folder/demo.RData
- S1 Folder/Her2randbatch.rnk
- S1 Folder/LumBrandbatch.rnk
- S1 Folder/parametersfrmagsea.txt
- S1 Folder/README for analysis.txt
- S1 Folder/resmatLumAnestedinstitutionlap.rnk
