# Supplementary material for: Association of Protein Translation and Extracellular Matrix Gene Sets with Breast Cancer Metastasis: Findings Uncovered on Analysis of Multiple Publicly Available Datasets Using Individual Patient Data Approach
Source: PLoS One. 2015 Jun 16;10(6):e0129610. doi: 10.1371/journal.pone.0129610 (PMC4469303; doi:10.1371/journal.pone.0129610)
Supplement: S1 Folder — (ZIP) [file pone.0129610.s002.zip › S1 Folder/aurkarandbatch.rnk]

#gene
10	0.197572963138923
100	0.269831604037852
1000	-0.0496493744417597
10000	-0.0751740286954015
10001	-0.269394732472039
10002	-0.314015326681073
10003	0.670699561638131
10004	0.272698352564696
10005	0.13452049306714
10006	-0.210546527690615
10007	-0.321380284078789
10009	-1.20441841277905
1001	-0.00116398603035711
10010	-0.137478676559962
100126791	-0.304737244887922
100127886	-0.315979804113104
100127972	-0.111029894144294
100128124	-0.0446643963051903
100128329	0.712161360934999
100128640	-0.123742231081416
100129250	-0.138395567943782
100129271	0.0716165112167501
100129361	0.0642106133302951
100129460	0.0440418375318403
100129482	0.171769716836595
100129503	-0.00933387759224862
100129528	-0.0405102733392419
100129973	-0.652919378016907
10013	-0.155685306242877
100130331	0.75962911913417
100130418	0.268882549637695
100130449	0.0926369432446831
100130741	-0.0901714938795425
100130958	1.90342829428226
100131510	0.0718434894112033
100131532	-0.159573607788955
100131755	-0.133069642170356
100131825	0.413199863530522
100131827	0.14905782775846
100132341	-0.0327297160181228
100132476	-0.873030151303804
100132923	0.487646744570202
100133941	0.0595664064600717
100134713	-0.156918084535427
10014	-0.176617698980079
10015	0.3265537875658
10016	-0.156025209077213
100169750	-0.014015918549961
10017	-0.637616502546202
10018	-0.331687076154621
10019	0.107317500215657
1002	-0.0314991242983736
10020	-0.0250993152694215
10021	1.34976349249002
10022	0.668370534261341
10023	-0.196012463366101
10024	0.549337714052762
10025	-0.171759043297312
10026	-0.00107161757997007
100272147	-0.111098774201584
100272216	0.128409684523051
100272228	0.52789608025947
100287387	0.611135140201545
100287576	0.103136575397687
100287590	0.342971424957909
100287932	-0.306420707041542
100288413	0.095234666243616
100288570	0.0893164425084612
100289097	-0.00020579257254151
100289255	-0.321439117959094
100289410	-0.396066038338731
100289473	-0.0662105840498967
100293516	0.0222269615375841
100294145	-0.259839174732295
1003	0.421270451175851
10036	-0.337917313509065
10038	0.164408652441986
10039	-0.751806239390847
1004	0.658388041455148
10040	0.046109683812304
10042	-0.114920041659515
10043	-0.561699600730025
10044	-0.347582764403838
10045	-0.255525502761364
10046	0.0127873312472811
100462953	0.192518675099421
10047	0.478668734721678
10048	0.390700836234859
10049	-0.19291808836384
100499177	0.169152675595951
1005	0.119168566781838
10050	0.140503351346533
100505494	0.281744133176713
100505498	0.942132983949445
100505534	-0.074620539656841
100505741	-1.21101170113985
100505761	-0.762956932409772
100505879	-0.871166000764417
100505915	-0.345596238468141
100505933	-0.111263866475688
100506070	0.535643384556595
100506190	0.0971841251405848
100506282	0.44890904336842
100506469	-0.261706599936294
100506603	0.737558108238795
100506658	0.21837752836905
100506699	1.1455895841432
100506863	0.635995242842896
100506898	0.558744943323854
100506963	-0.248144999258606
100507249	-0.169076910885913
100507331	0.214993045935674
100507388	0.0778647107832703
100507436	0.295272632123244
100507458	-0.0945243054880675
100507605	-0.618185904379168
100507630	-0.0830972040455655
10051	0.385259281895083
10052	0.365309290255233
100526833	-0.150105506220704
10053	-0.123738768327681
100533178	0.0659675734409335
10054	0.233638661792119
10055	0.164565703331605
10057	0.572609881309519
10058	-0.160643268083879
10059	-0.204802827554
1006	0.030968649728321
10060	0.221274747803943
10061	-0.288285136486293
100616497	-0.195409951577724
10062	-0.290791307658292
10063	0.0667823324945283
10066	-0.322191076320745
10067	0.201295158321257
10068	-0.16720951356702
10069	-0.339975783319179
1007	0.0331544657947676
10072	-0.0267301700637176
10073	-0.338009284244209
10075	0.264873683740478
10076	0.141772298448105
10077	-0.204189053891339
10078	-0.23603704745466
10079	0.199804657056007
1008	0.0303856349576638
10083	0.120381279447312
10084	-0.377101184759947
10085	-0.18248200784956
100852405	0.317240601157322
10086	0.147380155402566
100861540	0.034236184375662
100861554	0.0998220742002343
100862697	-1.36404630265775
10087	-0.0117134429858263
10089	-0.172594859910556
1009	0.303921835333437
10090	0.0852201184216864
10092	0.563154822491703
10093	0.103361549787424
10094	-0.25606068716058
10095	0.116935418376465
10096	0.514759678081815
10097	0.0304841702831035
10098	-0.0735836801238873
10099	-0.244071817931521
100996299	1.01793478229201
100996485	0.328428046584602
100996492	0.452697520761067
100996756	-0.0289302158799518
100996822	-0.249182770341226
100996843	-0.700460260220482
101	0.193575801755967
1010	-0.700813513907387
10100	0.266473208157711
10101	-0.0907138279392238
10102	0.0398323489790058
10103	0.0677906242812384
10105	-0.102291433817979
10106	0.393862778018014
10107	0.359649202769444
10109	0.0818498134221321
10110	0.0832274859361404
10111	0.0231623922984771
10112	0.0410289353483627
10113	-0.291571346226264
10114	-0.495499515148464
10116	0.0871431981333037
1012	1.01027229784497
10120	-0.103456997801486
10121	-0.311969500522859
10123	0.160338597479291
10124	0.235528639701719
10125	-0.0972702649759268
10126	-0.317935510925426
10128	0.0144751814527667
10129	0.0485020392603873
1013	-0.121312065751071
10130	-0.40429101473675
10131	-0.331243026574118
10133	0.00345334182559816
10134	-0.19447534990186
10135	-0.106876053505562
10136	0.213803772894253
10137	-0.080716611648442
10138	-0.126740307906386
10139	-0.033561809383597
1014	-0.231057475876395
10140	0.0360243128122009
10141	0.0670567744827349
101410538	0.444631638091552
10142	-0.0639332610449183
10144	0.0903889508511289
10146	-0.23707224554825
10147	0.304495960917676
10148	-0.346943426226761
10149	0.0955660558239759
1015	0.664079932647606
10150	0.237901771225411
10151	-0.0246712204103859
10152	-0.199252843944787
10153	0.220469834691557
10154	0.21395038618166
10155	-0.186130514469263
10157	-0.384612732455424
10158	-0.110394027821283
10159	0.0956210329650455
1016	0.0325854391772845
10160	0.00457844306345509
10161	0.163965059927863
10162	-0.471967671574119
10163	-0.405751509408276
10164	-0.296346370037071
10165	-0.134089148433741
10166	0.0256968588421006
10168	0.91076631031588
1017	0.463390630632852
10170	-0.0929658611792852
10171	-0.194100718608897
10174	0.149886214135315
10175	0.276811921610957
10178	0.525317813910096
10179	-0.0606144500882005
10180	0.138208563711106
10181	0.348734011996677
10184	0.13923193530045
10186	0.409277910774083
10188	0.326156867203841
1019	-0.0399105433947992
10190	0.449789275500482
101926913	1.23146081737391
101927181	0.420361308447923
101927498	-1.27185522464639
101927770	0.220305509729475
101928104	0.2097626140869
101928378	0.0440015141278077
101929148	1.23030028200631
101929550	0.4219109191925
10193	-0.139398873507112
10195	0.258280276152958
10196	0.339321969115767
10197	0.067848919212785
10198	0.513107651925075
10199	0.0540023581464774
102	0.578121793609669
1020	-0.172457540280776
10200	-0.0266952895520759
10201	-0.161294988658503
10202	-0.0284214368323578
10203	0.347854165086259
10205	0.137490554732044
10206	0.225980003232722
10207	-0.307697100877752
10208	-0.00673196760935491
10209	1.17992961750305
1021	0.0237283382765842
10210	0.1010374834455
10211	0.106675219966661
10212	0.132731374552895
10213	0.137829055164411
10214	-0.130495932087428
10215	1.00022583916639
10216	1.26563344848107
10217	-0.158249220886239
10218	0.318023248396977
10219	-0.0204465222508727
1022	-0.0485761835869246
10220	0.185240563130312
10221	0.0781889931843458
10223	0.446865700522326
10224	0.0532192612903426
10225	-0.35832123116947
10226	-0.02355645305398
10227	-0.114365532185406
10228	0.201152661534158
10229	0.010805337351632
10230	0.00194497588742305
10231	0.449755441982711
10232	0.0362216478826347
10233	-0.280727583370342
10234	0.16384577505545
10235	-0.189756774400554
10236	-0.306141961239489
10237	-0.0304864436697475
10238	-0.0883248731874317
1024	0.291372931032857
10240	-0.171579501077915
10241	-0.190259267158687
10242	0.205024289126176
10243	-0.207268507368138
10244	0.0169305426612162
10245	-0.111704148336723
10246	-0.0514406164297327
10247	-0.0242703583362391
10248	-0.211636934212963
10249	0.578581834194822
1025	-0.139052123210564
10250	-0.27203426321978
10252	0.257317290453418
10253	-0.0067283394901672
10254	0.357314418341705
10255	0.194589420645806
10256	-0.149707094500126
10257	0.162540731920561
1026	0.222001286570597
10260	-0.195366034591195
10261	-0.138523839926562
10262	0.155990516397562
10263	-0.18765861748267
10265	-0.0515926482714216
10266	0.0646131734961165
10267	0.0461967432686481
10268	-0.0904456573145622
10269	0.0747141834482346
1027	0.0825714649204828
10270	-0.0261772115574348
10272	0.437640312115688
10273	-0.0740079629754798
10274	0.401709410965242
10276	0.0614849997087534
10277	-0.187401272657714
10278	-0.00246417083992202
10279	-0.0284721242215877
1028	0.145214448934535
10280	-0.0854797134320494
10281	-0.207033683276613
10282	-0.100546980209334
10284	-0.183092839295068
10285	0.162266685482537
10286	-0.000674123785907986
10287	0.146559727012545
10288	-0.227545875678899
10289	0.159176481701049
1029	0.0790887117820365
10290	0.694093569706751
10291	-0.314323093684612
10293	0.0659036266582558
10294	0.131560044438694
10295	-0.215885953178169
10296	0.0266595494337778
10297	-0.0043821705342013
10298	-0.347078453137669
10299	0.255271482458645
103	0.0249093845364117
1030	-0.342298106027461
10300	0.344858668145793
10301	0.18192648905379
10302	0.255709788959124
10307	-0.109123856187057
10308	0.00417499256454097
10309	0.0930324455598886
1031	-0.319586754438814
10311	-0.17544004031763
10312	0.109010117329437
10313	-0.193392805687385
10314	0.302178868900987
10316	-1.31776063338209
10317	0.152765811450858
10318	-0.358995069114115
10319	0.0603454236044082
1032	-0.214741750313439
10320	-0.406999225848919
10321	-0.0648639783097725
10322	-0.846344552805314
10324	0.957745843710847
10325	0.422953413637763
10326	0.247894117976007
10327	-0.464624412069554
10328	-0.0116884857310425
10329	0.12017930539672
1033	0.283797260588943
10330	-0.0160656424482145
10331	-0.239394023235954
10332	0.00665459523031547
10333	-0.167825144081007
10336	0.210332099291989
10342	0.211788026347015
10343	0.121722996104422
10345	0.241513915145614
10346	-0.125321336528594
10347	0.266462053468845
10351	0.129718076682619
10352	-0.41623185676659
1036	0.0247076858664516
10360	0.0703283223397906
10362	-0.173856985764127
10363	-0.0546959659387187
10365	0.32136359521338
10367	0.327088751166481
10368	0.52888405116049
10369	-0.239816621949544
10370	-0.128377378892639
10371	-0.160325830328123
10376	0.237778820715794
10379	-0.149449974068227
1038	0.517907902510512
10380	-1.562451478326
10381	0.103058356847571
10382	-0.0219575309959344
10383	0.160155254106446
10384	-0.309611091152718
10385	0.00802150659774367
10388	0.161675297898197
10389	0.441966222856106
1039	-0.0447181584217527
10390	-0.0117806366789057
10391	0.454125807986449
103910	0.217450450454342
10392	0.22431245480753
10393	0.241689146731964
10394	-0.196749570813431
10395	0.151683656230641
10396	-0.138840634521382
10397	0.0792024391947705
10398	0.266097445388438
104	-0.203944988576567
1040	-0.00893216381341352
10400	0.0174822426636523
10401	0.0767488596582011
10402	0.350638106845259
10403	-0.00677950169383188
10404	-0.00997933008013684
10406	-0.0465702864569562
10407	-0.00756609260478794
10408	0.150921428458339
10409	0.132090492801005
1041	-0.370865573653217
10410	-0.0973453794293411
10411	0.55894430218413
10412	0.175156691269903
10413	0.0487947506518449
10418	0.313236353889209
10419	-0.0697622958581609
10420	-0.14826535372017
10421	-0.336446779610023
10422	-0.256889328293108
10423	0.0699418403821639
10424	-0.0929461334409455
10425	-0.243717601100912
10426	0.0821938693446018
10427	0.22075190686599
10428	0.313370279126293
1043	-0.194462491708074
10430	-0.216783296087344
10432	-0.149230317713849
10434	-0.0202404370773773
10435	-0.236303700755165
10436	-0.158354756413198
10438	0.0705019661214981
10439	0.161127499708819
1044	-0.286357208535316
10440	0.455211650328774
10443	0.101580643705914
10444	0.0023316940663822
10445	-0.0339864341201719
10446	0.115324000785764
10447	0.147472449221628
10449	0.218854703428152
1045	-0.259437031610973
10450	-0.135852378046776
10451	-0.0678493773646023
10452	-0.420613644323879
10454	-0.0138631864059677
10455	-0.0901042821179047
10456	-0.0682100038471789
10457	0.190497851560673
10458	-0.171812439425223
1046	-0.250971959696486
10460	-0.0290861446728214
10461	0.303073339875979
10462	-0.208019917715707
10463	0.123062344288871
10464	0.109404558501228
10465	-0.307283911457824
10466	-0.104390394669716
10467	-0.468249122457964
10468	-0.030709385992115
10469	-0.321769922635784
1047	0.0367023584710444
10471	0.233521888349207
10472	-0.0398189803570375
10473	0.196582599904564
10474	-0.190776037698626
10475	0.0431989139788862
10476	-0.273272453088989
10477	-0.0643292144698551
10478	-0.0918541478474401
10479	0.0853630291689676
1048	0.080258504995632
10480	0.0792117707582698
10481	-0.024589211130951
10482	-0.0168674430227735
10483	-0.319418011119941
10484	0.348574949938762
10485	0.0223745569788372
10486	0.0117448784605906
10487	0.0553452507241085
10488	0.0118928728251513
10489	-0.314540221000742
10490	0.0552484090937878
10491	0.144845227995405
10492	0.157995297454931
10493	0.477075750641999
10494	-0.248293262410973
10495	-0.174059556836945
10497	-0.0267945376436297
10499	-0.0422820116302612
105	0.144729640797272
1050	0.0994422950501915
10500	-0.531804477160562
10501	0.333313568529908
10505	0.660321088978538
10507	-0.445806961147122
1051	0.0918462252554027
10512	0.0238811691030392
10513	0.181274140915578
10514	0.11041265019788
10516	-0.0554824694494844
10518	0.304133415466117
10519	-0.116268093540833
1052	-0.0206800811835047
10520	0.222501211160908
10521	0.475969648299801
10522	-0.297299367012972
10523	0.18815362016026
10524	-0.291883105242036
10525	-0.364461772420496
10526	-0.524495198020401
10527	-0.0647477428451165
10529	-0.00886606629321449
1053	0.10671047487372
10531	-0.0915346199914052
10533	-0.0232656625639343
10534	-0.176482832399971
10535	-0.259748528957603
10536	0.0591685495123973
10538	-0.523286021934144
10539	-0.20877580978532
1054	-0.174413192287886
10540	0.258589394121859
10541	0.26678900818449
10542	-0.323741342913149
10544	0.494920094186227
10548	-0.0748431987026818
10549	-0.142416906519517
10550	-0.303746405789883
10551	0.00812523703239735
10552	-0.217795802924489
10553	0.158449432506846
10554	0.495942922501852
10555	0.0774451572070482
10556	-0.499704717688196
10557	-0.265709100880925
10558	0.368766255507898
10559	0.0599067259048746
1056	0.0537496637722469
10560	0.0772939653175217
10561	0.0111044091844313
10562	0.0430079492587078
10563	-0.158393312356189
10564	-0.109193116005506
10565	-0.0628059007284579
10566	-0.355950979400944
10567	0.0925350305706142
10568	-0.430110521475114
1057	-0.157743749277728
10570	-0.192321427049441
10572	0.194281165360717
10573	0.351448601763115
10574	-0.434658595919056
10575	0.221317263099534
10576	0.424224933251686
10577	-0.0773310679807208
10578	-0.331759878124292
10579	-0.058402329144953
1058	-0.128839644791503
10580	0.270422825682471
10581	-0.0830153732569738
10584	-0.195911180905109
10585	0.195865132424734
10586	0.730873204778663
10587	0.135105973009493
10589	-0.294420266875389
1059	-0.309726217767415
10590	0.104459806909197
10591	-0.10630074585905
10592	0.276983743883205
10594	-0.126956872636959
10595	0.0939675714161079
10598	0.141287894545131
10599	-0.459752025731548
1060	0.304640520020489
10600	0.20130577559109
10602	-0.0469417253767307
10603	0.0971808677029004
10605	0.175737638036657
10606	-0.159176941995594
10607	-0.0832251131267662
10609	0.124902741008653
10610	-0.102602850345548
10611	-0.0826449973841512
10612	0.110782166999026
10613	-0.103180954656947
10614	-0.0365870485215142
10615	0.277743799322105
10616	-0.198883591724849
10617	0.0412545299677277
10618	0.15139781151616
1062	0.44104966739336
10620	-0.256861656440291
10621	0.142078208908527
10622	-0.0769927643238949
10623	-0.318653348738109
10625	0.152624981721197
10626	0.00768906294921813
10627	-0.087907320158381
10628	-0.302039806109709
10629	-0.0461866309525089
1063	0.309092590124769
10630	0.268468849395289
10631	0.634479415097554
10632	-0.305808800296166
10633	0.0651284797928552
10634	0.0697248183462599
10635	0.0861396734927564
10636	-0.502661329230712
10637	0.302008673701761
10640	0.091223789294612
10641	-0.201714595967486
10643	0.615918599754409
10644	-0.00873457656084727
10645	0.0936575465023666
10647	0.0113721941974497
10648	-0.144039668366485
10650	0.54192968195807
10651	0.245886163288363
10652	0.159733609646197
10653	-0.169361014933508
10654	0.0712144650870162
10656	0.12930347352986
10657	-0.173435721091326
10658	-0.123942338382185
10659	0.0347604662297907
10660	-0.227873653979157
10661	-0.0716806308187206
10663	-0.779422336886926
10664	0.201624963139132
10665	0.624446525918548
10666	0.153330204171952
10667	-0.0600537122330129
10668	0.302290222746175
10669	-0.068496895789612
10670	0.217075053516114
10671	0.00067769286862855
10672	-0.0220349428827512
10675	-0.274608717089001
10677	0.289595591803184
10678	-0.0387839794146125
1068	0.328392855391932
10681	0.0845735340140396
10682	-0.256269191912757
10683	-0.194139089177592
10686	0.124497836298657
10687	-0.0234609643579003
1069	-0.163067499775597
10690	-0.769654174353676
10691	-0.399930284968672
10692	0.446044215671001
10693	-0.195357824899525
10694	0.303023815614484
10695	-0.701602696789971
10699	0.163127110031217
107	0.0080185219943566
1070	0.20459199228678
1071	0.245629931707312
10712	0.170249173151965
10713	-0.652254232297343
10714	0.0321984169200571
10716	0.629910256143115
1072	1.02164441400725
10721	0.214621974983168
10723	-0.105323966358567
10724	0.206252471020136
10725	0.0573721821014446
10726	-0.656669346982085
10728	0.1542389061799
10730	-0.310429933195654
10733	0.362457541921405
10734	-0.298510191555797
10735	0.169829529853648
10736	0.0190869034243179
10737	0.676320770460352
10738	0.215806297820066
10739	-0.43588527760784
10740	0.794121571439304
10741	0.387817958509489
10742	-0.0844683618035383
10743	-0.751087999674447
10744	1.71117672730038
10745	0.106441695662761
10746	-0.258019621533963
10747	-0.0199777987204898
10748	-0.544299802512635
10749	-0.0975405778030107
1075	-0.0953461654142119
10750	-0.466941626346053
10752	0.0610207532686467
10753	0.0434173254652491
10755	-0.126405573168929
10758	0.228206788329232
10761	-0.049354524895218
10762	-0.0968848516814376
10763	-0.0329093728722468
10765	0.101487949281512
10766	-0.195203588390223
10767	0.0324223486101694
10768	-0.540472442026643
10769	0.00580653437523332
10771	0.00359480349890695
10773	-0.356533807969173
10775	-0.280963468585247
10776	0.190545240361412
10777	0.285098851371716
10778	0.0457302246308165
10780	-1.52393408551635
10781	-0.163607406857413
10782	-0.0379591223345974
10785	0.0730801784163166
10786	0.457408815325293
10787	0.37503119189474
10788	0.0685339917496374
10791	-0.322533770686669
10793	-0.0920780994561322
10794	0.244587493986121
10795	0.195271272149845
10797	-0.158049496806942
10798	0.100401968609123
10799	0.228398779857567
108	0.00388192509889309
1080	0.120861283789513
10800	-1.03214833741504
10801	-0.123579488342719
10802	0.0885627928049132
10803	1.25066320130093
10807	0.361512729726514
10808	0.20581494859589
1081	0.0849427279460338
10810	0.068858858097601
10813	-0.155847208243953
10814	-0.121248491147811
10816	1.07663101970282
10817	-0.182153692617586
10818	-0.0753589468794367
10819	-0.247357592973737
10821	-0.204402455202655
10824	0.475521728714981
10825	-0.113586206902142
10826	0.418945605167688
10827	-0.333822424378129
1084	-0.281119172777501
10840	0.0502087477873618
10841	-0.842931685941326
10842	0.508437104336747
10844	-0.141487587699103
10845	0.147994251186293
10846	0.524165107026401
10847	-0.192279133524972
10848	0.259042558006421
10849	-0.00918316612753056
10850	0.24842634743889
10855	0.0955825049505224
10856	-0.2123522569124
10857	-0.204236885146615
10858	0.717400574361624
10859	-0.697515053799002
10861	-0.296771652627644
10863	-0.00850178920822459
10864	-0.414762444777714
10865	-0.134099327098698
10866	-0.0873283813946701
10867	-0.143731231906647
10868	0.0146552534188693
10869	-0.23165855821169
1087	0.018988060036491
10871	-0.350667644637311
10873	0.0280258454861278
10874	0.14836985377191
10875	-0.185570676113394
10876	0.275221401483535
10877	-0.49888399595668
10879	-0.36162538003134
1088	1.13588406861876
10880	-0.802202319839548
10881	-0.329496561226561
10882	0.492612649819848
10884	-0.00702758530407311
10885	-0.196727230344192
1089	0.125889901224424
10891	0.501427935955739
10892	-0.0562427845368251
10893	0.264753399833878
10894	0.285625930377616
10895	-0.167675669878465
10896	0.0931380705137404
10897	0.0693489153756667
10898	-0.120296608671077
10899	0.21617976881154
109	0.0313601088574484
10900	0.164522357080965
10902	-0.0373543739534195
10903	0.137120779174501
10904	0.0970306409697292
10905	-0.0543900637825444
10906	-0.617236154633076
10907	-0.246801418684253
10908	-0.274332884798032
10911	-1.4259592328108
10912	0.224407769046847
10913	0.313316136129208
10914	0.292418034832927
10915	0.281990129774604
10916	0.0685336639135363
10917	-0.306214607116709
10919	-0.105526303110354
10920	0.302440197024806
10921	0.0662899340008344
10922	0.188623304891301
10923	0.303011399360108
10924	-0.0265340964668329
10926	-0.0885486325079091
10927	-0.0979762866430971
10928	-0.064065322213396
10929	0.0846970638989096
10930	-0.195443263431531
10933	0.723411999595149
10935	-0.18015190509753
10936	-0.225506520642302
10938	-0.191507418205174
10939	-0.229838875196487
10940	-0.159403146100053
10942	-0.0965142533569223
10943	-0.321932916910413
10944	0.314502641864187
10945	-0.107038733047066
10946	-0.453098121727018
10947	0.053016915152547
10948	0.109561826107134
10949	-0.235864164830359
10950	0.058797777427809
10951	0.241572689956458
10952	0.249288302161295
10953	0.43933668477995
10954	0.0261446467200808
10955	0.270121552008019
10956	-0.0604803992946131
10957	-0.416224637325863
10959	0.0681097247949886
10960	-0.147521257629457
10961	-0.563043258216438
10962	0.122330241037005
10963	-0.225937904665142
10964	-0.0545851165270227
10966	-0.279999378104947
10969	-0.107827404989037
10970	-0.00731938965680007
10971	0.102437209842165
10972	-0.0440645258680995
10973	0.0668284678078382
10974	0.0199195258946968
10978	0.0730330516704623
10979	0.391830988046747
10980	-0.331199292558517
10981	0.14200019520492
10982	0.200388633354848
10983	-0.242061705411133
10985	0.0761828299654838
10987	-0.215344776639494
10988	-0.0494490211212119
10989	-0.287951272702993
10990	-0.171630206406457
10991	-0.159645280772221
10992	0.201426961088727
10993	0.55018865486632
10994	0.161476432248655
10998	-0.10290592088056
11000	0.0849865141958977
11001	-0.128114871962031
11004	0.000604725120481989
11005	-0.231284182389908
11006	-0.654388247889922
11007	0.0310935044072927
11009	0.120030281356525
1101	-0.15528007189213
11010	0.0639707582960526
11011	-0.0505402520778671
11012	-0.0745865256185098
11014	0.0987383245273465
11015	0.0675552731061853
11016	-0.22096519757572
11017	0.182947902070867
11018	-0.301029598297947
11019	-0.4528477731976
1102	0.263324100334834
11020	0.283138997960564
11021	-0.585643832521207
11022	0.232404566564303
11024	-0.23375431286464
11026	-0.681999195018577
11027	-0.463602175067497
1103	0.604653704365177
11030	-0.00702028699742912
11031	0.174457158936187
11033	0.113611247864447
11034	0.251001709559352
11037	0.482882661327765
11039	-0.0769739672395782
1104	-0.557325129647052
11040	-0.657244474600079
11041	-0.0314739064765914
11043	0.109617144343134
11044	0.264387838879013
11045	-0.250212397211139
11046	-0.343956790898797
11047	-0.168319402788077
11049	-0.0208450143358608
1105	0.132004432960148
11051	0.0968090265360522
11052	0.325299077377673
11054	-0.521271748887606
11055	0.95325296249864
11056	0.103209567038917
11057	-0.128798699625014
11059	-0.0443141592576102
11060	0.279021320168812
11061	-0.125028613681398
11062	-0.128020370671004
11063	0.651251643642481
11064	-0.0469193716406803
11065	0.708824029969966
11066	0.0320293471111674
11067	0.0780716654089885
11068	-0.209042917108029
11069	0.278494416398846
1107	0.415024430915025
11070	-0.537085964534318
11072	-0.0857070981568344
11073	0.27288776935456
11074	0.693131013345142
11075	0.532371340557579
11076	-0.088830449102412
11077	0.509966265837432
11078	-0.289677923294154
11079	-0.173882334275463
1108	-0.588066223581873
11080	0.243592082263938
11081	-0.371537204488026
11082	0.959952709132337
11083	-0.0282158368205211
11085	0.0306037463865884
11086	0.315772089998399
1109	-1.6770490677157
11092	-0.171936339195922
11093	0.447405469216456
11094	0.613711836428238
11095	-0.179907552698089
11096	0.119007042802616
11097	0.417288540475974
11098	0.0482882648497916
11099	0.237544352804562
11100	-0.29864934775158
11102	-0.3166837597661
11103	0.0705378861483162
11104	0.099717418179291
11107	0.621973993341614
11108	0.123466766261528
1111	-0.238713189073491
11116	-0.0221553128472168
11117	0.356042457299473
11118	-0.229548878165405
11119	-0.246750848708072
1112	-0.121450626414499
11120	0.332509736806993
11122	-0.00983176019988683
11123	-0.519511500350681
11124	-0.400941711177651
11126	-0.482573116415728
11127	0.239798181152837
11129	0.300491006116917
1113	0.00182412567571383
11130	0.133106958954917
11131	-0.686728299667396
11132	-0.132457703946881
11133	-0.368803014733347
11135	0.00316897135505905
11136	0.410495000685751
11137	0.0511846456392588
11138	-0.202806077388097
1114	0.104781837049442
11140	-0.326769387831002
11141	-0.496495977088702
11142	0.131019504522605
11143	-0.173511839487566
11144	0.450230287681417
11145	-0.0544770190024609
11146	-0.262124118579765
11147	-0.284196151127809
11148	-0.686159844571302
11151	-0.249079020957369
11152	-0.289125366634881
11153	-0.395035381509714
11154	-1.02964743019855
11155	-0.140378402644975
11156	0.126089394346258
11157	-0.051612020566054
1116	-0.0307271228324238
11160	0.0809651528991503
11161	-0.0174889024412602
11162	0.00182850430669022
11163	0.206138612821871
11166	-0.480998334493895
11167	0.417454979330883
11168	0.12816881462494
11169	0.88337982867636
1117	-0.195145565563772
11170	-0.00295352850153517
11171	-0.0559786422812017
11172	1.14250033674294
11173	-0.104394638103054
11174	-0.560179868896941
11176	-0.0522318838631934
11177	0.126423025735074
11178	-0.0374395045273294
11179	-0.158487232100732
1118	-0.544460472754555
11180	-0.224705023099188
11181	-0.820873092419827
11182	-0.249656080920028
11183	0.507855384506068
11184	-0.243489904255118
11186	0.0699746359566384
11187	-0.151062341454503
11188	0.300723068224743
11189	-0.292756321738276
1119	-0.246088815050137
11190	-0.123679557495529
11191	-0.969381117856658
11193	0.408698098444369
11194	-0.380846000758507
11196	-0.127285343030447
11197	0.0373516277516584
11198	-0.0526303900160074
11199	0.545426284344834
112	0.189631777253602
1120	0.150723274559056
11200	-0.569287485281071
11201	0.0876954373423591
11202	0.107780079929242
1121	0.00165090192759887
11211	-0.00940599740139786
11212	-0.0490326372177287
11213	-0.52685920118092
11214	-0.109447787247589
11215	0.18065030898015
11216	0.265184343035031
11219	-0.183311721135051
1122	1.34442317962027
11221	-0.0132262461474893
11222	-0.0384779128517276
11223	-0.533722148336759
11224	0.382508567517919
11226	0.0330210465460596
11228	-0.199494888187146
1123	0.315280164581006
11230	-0.232878024759995
11231	0.213138066533303
11232	0.293439001996523
11234	-0.0391198122442952
11235	0.424143438339237
11236	0.0877851880585324
11237	0.184469316423399
11238	-0.149756219504518
112399	0.231214350666196
1124	-0.137607939940569
11240	-0.0596338105161702
11243	-0.236634050731112
11245	-0.0608499047063465
112464	0.122372905385557
11247	-0.103088515924339
112479	0.107117736911163
11248	-0.330101306741423
11250	0.124969990577435
11251	-0.390243381606578
11252	-0.233407947211039
11253	0.327031082333831
11254	-0.0668205026211475
11255	-0.0736160712281899
11257	-0.0266554948962157
11258	0.0327166331114537
11259	0.178793220900425
11260	0.0930421663069071
11261	-0.223080735120259
112611	0.0163407734179768
11262	-0.416964167753685
11264	-0.292791325671931
11266	0.516485266276487
11267	-0.107276255984545
11273	-0.225879281637845
11274	-0.233036589430271
11275	0.185360086632598
11276	-0.0680586429343809
11277	-0.384503330914696
11278	0.0737769870448256
11279	0.565735892420814
11280	0.304044920542609
11281	-0.533298574759091
11282	-0.0259640889828381
11283	-0.0248399878391687
11284	-0.0727174991110557
11285	0.182181490260675
112869	-0.717781538450819
1129	0.173948784578185
112950	-0.170335526774153
113	0.157726386166709
1130	0.0809759343968567
11309	0.0565509999292354
1131	0.0427455773577676
11311	0.189685628566346
11313	-0.257741780436578
11314	0.205327277805253
113146	0.18257893991772
11315	-0.306231556028274
11316	-0.132903348100925
11317	-0.104278284031167
113177	-0.798678987079282
113178	-0.0227809896073116
11318	0.0996473963270707
11319	-0.580095897849208
1132	0.816055960523208
11320	0.0524112130142147
11321	-0.109193717586842
11322	0.154170640027115
11325	-0.0778753553847413
113251	0.212814857926054
11326	-0.0600607957309194
11328	0.497810768043182
11329	0.222883761564854
1133	0.138111830484309
11330	-0.319997743160863
11331	-0.217825119121655
11332	-0.0809656289235568
11333	-0.152598107182117
11334	-0.636069977540816
11335	0.78569629015978
11336	0.183588349881376
11337	0.0302475797573724
11338	0.13799720740743
11339	0.0582285232666181
1134	0.24486124522563
11340	-0.0015637556220892
11341	0.0122741401750187
113419	-0.421524788658594
11342	0.0981547850204765
11343	0.131240654423544
11344	-0.449936393015294
11345	0.164258395416451
11346	0.364162386404493
1135	0.480736166343902
1136	0.267729980539382
1137	-0.341606309748581
113791	-0.409641536703594
1138	0.0908589628566546
113835	0.170045749838
113878	-0.65457840316977
114	-0.27766062785383
1140	-0.296386056102859
114034	-0.631311442264744
114044	0.209493741284374
114049	-0.337074149489462
114088	0.211617026081787
1141	0.0357544323936867
1142	0.246466477937655
1143	1.26914684597203
114327	0.175241061451569
1144	-0.136442018824796
1145	-0.647996802568746
114548	0.407325124885635
1146	0.478829662379598
114625	0.20477464377294
1147	0.247130400290866
114758	0.388114040382336
114791	-0.608408338814681
114818	0.216244886406797
114819	0.185373850808838
114876	-0.218918507859991
114881	0.115980218822416
114882	0.0597026409877755
114883	0.125381520778091
114884	0.165114544810699
114885	0.322811115756612
114897	0.343713198873381
114899	0.232149638198298
1149	0.160667094042106
114908	-0.051192841622389
114932	-0.102372824649707
115	0.0223495454966585
115123	-0.00805260070416518
1152	0.0664603935426406
115201	0.267530090541614
115207	0.0584337415266444
115290	0.211522949732478
1153	0.0178109922899667
115353	-0.366833509161883
1154	-0.0120015566941928
1155	-0.186825386040085
115653	0.0125206454534893
115703	0.25602544320226
115708	-0.0588054804298029
1158	-0.555765587027787
115817	-0.260121892478096
115939	-0.0692538757894339
116	0.480110092220106
1160	-0.21175606219147
116039	0.101328026792739
1161	0.623070878361242
116138	-0.226717773117411
116285	0.0762974049121032
1163	0.200065797697079
116372	0.507911343227541
1164	0.0827055329856203
116496	-0.0867565046224259
116828	0.43815354936374
116832	-0.0111903231341163
116984	-0.0408375138763559
116985	0.193879284784335
116986	0.32952210034559
116987	-0.274351728630872
117	-0.391466493945602
117153	1.18911522048089
117178	-0.0645517276205531
117246	0.042570233888316
117247	0.403510845018364
1173	0.0480694328626796
1174	-0.0462905698206083
1175	-0.0561798887251698
1176	0.0868051961687194
1178	0.615773857291725
1179	0.241214238613603
118	0.0216789968049233
1180	-0.431745312153747
1181	-0.177655115032694
1182	-0.0392676256888952
1183	-0.162990379350976
1184	-0.818277754303644
118491	0.0218999055862832
1185	0.00343120438732066
1186	-0.177526119089259
1188	-0.569280230438149
118987	0.0799740168312022
119	-0.177182927051146
1191	-0.0701137693352457
1192	0.283291954699088
1193	-0.0115712181629348
1195	0.157783164590827
1196	0.362088083419271
1198	-0.527751288291943
12	-0.0329415727462491
120	0.129538826308935
1200	0.16555709987537
1201	-0.208547734684754
120227	0.276956398509686
1203	-0.129634081294731
120526	0.377288929964395
1207	-0.099595988579011
1208	-0.0510335334656487
1209	-0.244482638224511
121006	-0.777426009131316
1211	0.0669949091850509
1212	0.250825830711473
1213	0.355289851844055
1215	0.120934680498139
122616	0.0299979340235009
122704	0.524414432804234
123	0.33012582426148
1230	-0.155322194577848
1232	-0.337613163804421
1233	-0.194055455978534
1234	-0.353378939146684
1235	-0.571562802105191
1236	-0.175637821112839
1237	-0.217901745094443
1238	0.143292799651798
123803	0.0783285253280678
123872	0.0639776801483535
124	-0.219798075586644
1240	-0.565381617181176
124044	0.0363503103389487
1241	0.498217687215631
124152	-0.173024788965864
124222	0.0342261568258997
1244	-0.00059829351056504
124565	0.0538489258051372
124583	-0.0593289613932103
124801	-0.208776726881476
125	0.0595221254458308
125058	-0.0963765044810805
1258	-0.348304903573217
1259	-0.157669109873485
126	0.00962947092751526
126017	0.200973870290924
126070	-0.378888436200517
1261	-0.327540170479967
126208	-0.428908681134189
126231	0.268683381328466
126298	0.0191491359820002
126299	-0.234940099817409
1263	0.290893319234821
126321	-0.390352426864799
126353	0.166986385678417
126393	-0.0398957746485446
1264	0.253780736453504
1265	0.166906470457307
1266	-0.0628528354761685
1267	0.0154227149108209
1268	0.767913938228844
1269	0.246867391441697
1270	0.316549100037725
1271	0.32899902445035
1272	-0.41091062016897
127534	0.107243725923447
127544	-0.346903392263377
1277	0.39714897092475
127703	-0.107545101529227
1278	0.486868972737604
127833	-0.0106127450910336
128	0.04801055244286
1280	0.0693805363909561
1281	0.61685805871334
1282	0.490086001052199
1284	0.290628221045608
1285	0.457310213566699
128553	0.320249040016237
1286	0.128325950503319
1287	0.121393587975147
1288	0.179198036074443
128872	0.117205871594852
1289	0.339247242248025
1290	0.379151032348614
129025	-0.423187981041261
129080	0.11368444590112
1291	0.273644521574752
1292	0.114328451714003
1293	0.683230059253923
1294	0.219741867596719
1295	-0.0994343838202665
1296	0.250853796373896
129642	0.289151305928568
1297	0.473097479821955
1298	-0.0186418915794261
1299	-0.0178296661634307
13	-0.0662021498891793
130	0.576588038127139
1300	0.231049060681308
130074	0.054571388683922
1301	0.152750803277444
1302	0.02497143741753
1305	0.249646147229983
1306	0.22637787290991
1307	0.10801666783599
1308	0.0547765400429238
130814	-0.65736474453919
130916	-0.884692149760488
131	0.955611769541854
1310	-0.287986603010722
1311	0.110709395381586
1312	-0.202000224961804
1314	-0.0807655357396013
131408	0.312907557397064
1315	0.611221140569858
131544	0.0524442747398618
131566	-0.286125897284666
131578	0.128375223224332
1316	0.128411211545088
131601	-0.00755786497326248
1317	0.00551593496111941
1318	-0.235890311780819
132	-0.346435484881662
1325	-0.153046174428263
1326	-0.226531323020557
1327	0.391022113350044
1329	-0.0367116315329107
133	0.217899847979957
133619	0.0407938167946269
1337	0.0643080029977381
1339	-0.752118506671563
134	0.15137292674654
1340	-0.344055940548827
1345	0.0741291430518322
1346	0.266420835274526
1347	0.328464405760928
1349	-0.00416778704654386
1350	0.204427372943446
1351	-0.155900924847477
135138	-0.145039761557743
1352	-0.0803253063296051
1353	0.184170770500851
1355	-0.160561923333404
1356	0.042638303227438
1357	-0.621729668998906
1358	0.212789103144907
1359	0.0380588374150513
135948	-0.277608123258026
136	-0.00973009365926167
1360	0.0543148281368679
1361	-0.0495234876474675
1362	0.0737958063646556
1363	0.0642381097882253
1364	-0.131147490083166
1365	-0.0724833821712812
1366	-0.00835797189243941
1368	-0.0794279347857223
1369	-0.0785549432817945
1370	0.133287656264232
1371	0.272081671899485
1373	0.22618795486675
1374	0.0846159372675638
1376	-0.0946052424741575
1378	-0.275227303603112
137886	0.0859721888399135
1380	-0.224255957070932
138046	0.181383183832862
138050	0.0178523485651315
1381	-0.000147992595775758
138151	0.181108638561707
138162	-0.206588645564468
1382	0.0212950624474651
1384	0.0867398389946989
1385	-0.14688915244911
1386	0.134741108495246
1387	0.0817658619017884
1388	-0.00197500801913159
1389	-0.0340231810335727
1390	-0.44118574007974
139081	-0.498437804656057
1392	-0.320602827458214
1393	0.583575987587768
139322	0.295044806781295
1394	0.135375877415136
1395	0.607561462917
139538	-0.224385418153591
1396	0.0456274313890376
1397	-0.0660275859580758
1398	-0.109603621315789
1399	0.18477693034378
14	-0.4951658258986
140	0.228289196597437
1400	0.0272912241011863
1401	0.547637016147059
140290	-0.0486509793815299
1404	0.43512000434537
140459	-0.0786407726394612
140460	-0.387325569969472
140461	0.105859355837609
140462	0.244701832452543
140465	0.0450072569270976
140467	-0.028381769853409
140545	-0.266551971953895
140578	-0.116869083443379
140597	0.186364194251899
1406	0.602871367053252
140609	0.438668376939967
140678	-1.02835184419378
1407	0.116260764119413
140710	0.442716030865493
1408	-0.0791117674077905
140801	-0.931075617627989
140803	-0.288064418546321
140883	0.932796547168818
140885	0.0357581489843138
140890	0.284955830258735
1409	-0.201975983407919
141	-0.186390341303219
1410	0.0692949290959055
1411	0.429882577541859
1412	-0.0659320302590045
1413	0.275914056695783
1414	-0.216306377344922
1415	-0.158286643901546
1416	0.132088321759351
1417	-0.239389569162973
1418	-0.132505635043018
1419	-0.317830177504079
142	0.0150811654847513
1420	-0.773308896280741
1421	-0.0468399604599324
142684	0.138247119246972
1428	0.00754542154759183
1429	0.100331146249558
143	-0.131681625098199
1431	0.0282635319851248
1432	0.231406030407635
1434	-0.038388223827516
1435	-0.534767804325656
1436	-0.194801145207475
1437	0.0956252005545717
1438	-0.790943536985848
1439	-0.142044859187727
1440	-0.261074232968424
1441	-0.330358338116723
1442	-0.277928178213667
1443	0.440570679312179
1444	-1.15277350664743
144404	0.0775560852818911
1445	0.0349999973210018
1446	0.0722210107836232
144699	-0.227720060157882
1447	-0.137821236333715
1448	-0.116751692599315
1452	0.183020109094133
1453	0.0317106417546551
145389	0.151130066117653
1454	-0.129851508058909
1455	0.0561771113830216
1456	0.0350450152821908
145678	0.130969278661148
1457	-0.284344351872193
1459	0.0171773918173571
146	-0.48112752061744
1460	-0.197599635414732
146057	1.33330628145404
1462	0.504910913151793
146227	0.673506030059724
1463	-0.019336724456063
1464	0.14281516355628
1465	0.00686147732959391
146542	-0.228066019138694
146562	-0.101688210285643
1466	0.0904174369392577
146691	-0.20710507336183
146712	0.0530025824407233
146754	0.117674338366741
1468	-0.260455391111171
1469	-0.0454712902780254
146909	0.4545474612902
147	-0.141983258736164
1470	-0.0400729446441825
1471	-0.00233244649613389
147172	0.108528392842518
147179	0.206004360371994
1472	-0.0249713065531013
1473	-0.110837042098311
147339	0.176940930471779
1474	0.0384365600386239
1475	-0.0261280224734297
1476	-0.217654833619891
147657	0.5427419643979
1477	0.214734814742641
1478	-0.881000980548842
1479	0.483218860904757
147912	-0.224719791536781
148	0.129898970383993
148022	-0.2620174836904
148066	0.1081640221223
1482	0.720181192975751
148229	-0.626552329437369
1486	-0.411925899028397
1487	-0.278959845128443
148753	0.368207265080679
1488	-0.030337649251919
1489	-0.100755586104638
1490	0.213750281572403
149041	1.33815314213026
149076	-0.326706824457631
1491	-0.91806775509881
149111	0.859193628712091
1493	-0.376915936310019
1495	-0.0362168403410062
1496	0.153222039492649
149603	0.387320026046416
149628	-0.0208319276257779
1497	0.0355222477873089
1499	0.512896898861982
149986	-0.126018272048882
15	-0.95915316333564
150	0.0553908506119936
1501	-0.345519054886046
150160	-0.193581312880655
150244	-0.908280122972703
1503	-0.113328441727311
1506	-0.756418068308498
150726	0.25442966389758
150759	0.185649314228125
1508	0.201363425592625
1509	0.0569745012598178
150967	-0.808531447987783
151	-0.0214791013772495
1510	0.41340006378078
151011	0.236624091082415
151050	1.05161598087104
1511	0.121718944975399
1512	-0.25005231038314
1513	0.263859868871881
1514	0.402043677749421
1515	0.0997535989805837
1519	0.0370379514812161
151987	-0.316136848878438
152	0.108370879840477
1520	-0.181280686078055
152006	-0.251637286979554
1521	-0.747136156943745
152185	1.24134654165267
1522	-0.0171057104211454
1523	0.179799850933031
1524	-0.0467133280943326
1525	0.043944801269034
152559	0.425234101946026
1527	-0.587912581001181
1528	0.000484005990887662
152992	-0.573953204733059
153	-0.839358686388902
1534	-0.0883657198319576
1535	-0.118150319557922
1536	-0.194370460053164
1537	-0.190411483770341
1538	0.540867811088951
1539	0.229546608440919
154	-0.199862627289511
1540	0.0552054155128245
1543	0.359308147504677
1544	0.3710188413555
1545	0.0807572434123198
154661	-0.361823958970271
154796	0.2314511463569
1548	0.117724478530066
1549	0.142396932282388
155	-0.66890736327352
1550	0.027885818014825
155060	0.406686145564619
155066	-0.0540125666276356
1551	-0.0811775358240295
1553	-0.0606919402038872
155400	-0.153431903862881
1555	0.508413724991316
1556	0.0835650532141528
1557	0.332790045543175
1558	0.273080012650842
1559	0.528103929968001
156	0.285300796024819
1562	0.497530385681094
1565	0.29248668992662
157	-0.194066057051641
1571	0.0191169196120624
1572	0.406610804464261
1573	-0.0511692510555101
157562	0.439299647087338
157567	0.00700219449627051
1576	0.338651682155031
157680	0.0868627925874099
157697	0.202642656266327
1577	0.472371145515593
157869	-0.0937406019495583
1579	-0.198020449843457
157922	0.388263578400518
158	-0.166018659435844
1580	0.0149212923614078
1581	-0.696616520046434
1583	-0.314389435178687
1584	0.0716852037526939
158471	-0.0307060297979863
1585	-0.0102396701379791
158586	-0.398737097323189
1586	-0.0611650805617881
1587	-0.931524877584543
158747	0.434468257402408
1588	-0.0656324744269188
1589	-0.0121936475781045
159	0.02411948307201
1591	-0.4525602670204
159162	-0.724492649717944
1592	-0.0578037711282663
1593	-0.243049277950478
1594	-0.124967041326854
159963	0.453510316979524
16	-0.0172123109645517
1600	0.0274600587712678
1601	0.148688328616263
1602	0.0333480151140577
1603	0.163225033653041
160313	0.606730632315408
1604	0.21420413653649
1605	0.00595497665457221
160518	-0.867283041447875
1606	-0.103658220626058
1607	0.0895886450794837
1608	0.944989099369171
160824	-0.478314305857867
160851	-0.0341577391311206
1609	-0.290810560863488
161	-0.378135019966245
1610	0.259061256526574
1611	-0.0853233789690286
1612	0.0176314818240214
161291	-0.0616180904351979
1615	0.430093697000314
1616	-0.362606241960844
1618	-0.35532293452944
162	0.194988113157347
1620	0.0362422349350654
1621	0.33912878111816
1622	0.133038888196697
162427	-0.0612722661429817
1627	0.262579586148657
1628	-0.198936616635109
1629	0.286037910777424
162972	0.26399772280725
163	-0.167914828378698
1630	0.00693801352666733
163131	-0.572318042975541
1632	-0.193996937453145
1633	0.149698090303462
1634	0.196001021301636
163486	-0.0123674824094365
1635	-0.256474694051481
163590	0.274873569431417
1636	-0.876294393758586
1638	0.144888080214963
1639	-0.457053434691912
164	0.318256640826114
1641	-0.194390164410676
1642	0.0496499643222055
1643	-0.0126895709943943
1644	0.0954903731469254
1645	0.115835221134189
1646	0.0898287486857402
164656	-0.121134827467574
1647	-0.0297053114204104
1649	-0.0694877705363258
165	0.395905085738042
1650	-0.240238585746076
1652	-0.141603530442642
1653	-0.322444786165827
1654	0.414208637582698
1656	0.316629572143831
1657	-0.0248350918614778
1659	-0.0142104971277973
166	-0.355179670947849
1660	0.39140162799339
1662	0.0740735305675919
1663	-0.091128030531277
1665	0.297757642862453
1666	-0.164466823305046
166614	0.194260742996933
166647	0.169850785817406
1669	0.0609070838752788
167	-0.539110745265562
1670	0.849573580065283
1671	0.623634654428264
1672	-0.0835606310163413
167227	0.169245208423658
1674	0.462561280559911
1675	0.0265832070269759
1676	-0.352571825520222
1677	0.0798852950132585
1678	0.160101010070489
168544	0.180498468381525
1687	0.545162490688429
1690	0.15285827590446
169522	0.336595538746672
169611	0.364770180068548
170679	0.56245414341051
170680	-0.113298269429504
170960	0.217005988237414
171017	-0.26420500447747
171023	-0.139043982562859
171220	-0.688119191322874
171392	-0.103752010586047
171546	0.00469305523246542
171558	-0.0480405211748328
171586	0.0357729717274353
1716	-0.50686677577729
1717	0.178588936356302
1718	-0.146626651781855
1719	0.1887603060235
1720	-0.748102375569197
1723	0.183567813582214
1725	-0.14495569541559
1727	0.363898690044144
1728	0.101160085873071
1729	-0.00925145911703726
173	-0.0843620581597491
1730	0.286994428179874
1733	-0.163586689386592
1734	0.16005222615438
1735	-0.0687798837953013
1737	-0.405227277491797
1738	-0.0578787339279819
1739	0.534840766868422
174	0.190393259872358
1740	-0.287570501751191
1741	0.0962850981186906
1742	-0.0969893636232773
1743	0.403729435089521
1746	-0.764806644337703
1748	-0.75004289627757
1749	0.0735021378619216
175	-0.267127807075185
1750	-0.282711965017902
1755	0.124516601124932
1756	0.173347124722682
1757	-0.213799597790889
1758	0.37722044685201
1759	0.461093585948995
176	0.0465068232483826
1760	0.567877207315322
1761	0.280268670443693
1762	0.29850579138764
1763	0.269191319791863
1768	-0.504872386816223
177	0.213454100043091
1770	-0.129543529472453
1773	0.18185187536781
1774	-0.23788303705463
1775	-0.613307786262846
1776	0.0801906872123642
1777	-0.740500912849378
1778	0.0634619531631383
178	0.0823481123879255
1780	0.213621961373759
1781	-0.0348593466381453
1783	0.09588397928589
1785	-0.20573906662363
1786	-0.275979652287732
1787	0.468935585024474
1788	0.0145056231512457
1789	0.170713109958421
1791	0.00209896636120252
1793	0.0517163033802631
1794	-0.194102520655643
1795	0.0671199107748525
1796	-0.196176839364687
1797	-0.173030450172595
1798	-0.367762493106349
18	-0.0695218175693331
1800	-0.178535505490889
1802	-0.591852881972455
1803	0.172741979724239
1804	0.741664374082001
1805	0.026132894327849
1806	-0.0654165204035235
1807	0.340647977705369
1808	0.10194062957006
1809	0.281566001443697
181	-0.0762445912273704
1810	-0.210746664003012
1811	-0.60383246401968
1812	0.076091893677849
1813	0.195949113487207
1814	-0.0430901204830465
1815	-0.431777643938158
1816	-0.203482083479125
1819	-0.212135503132196
182	0.253987010005626
1820	-0.0843960747156249
1821	-0.0451774382693409
1822	0.195552158869394
1823	-0.0946460112830993
1824	0.133247756859954
1825	0.135130178474394
1826	-0.110711518484048
1827	0.0257873609718512
1828	0.223180586601036
1829	0.127288150679948
183	-0.083262352528719
1830	0.0598099813438504
1831	-0.0575489881416234
1832	-0.0717994975444628
1833	-0.12008224466826
1834	-0.356680255504135
1836	-0.0378371939187734
1837	-0.357378768958344
1838	-0.556507333237474
1839	0.335785377217219
1841	-0.275428719437531
1842	0.245026693397613
1843	0.157492456340006
1844	-0.380204277825818
1845	-0.102542475224873
1846	-0.219772059385325
1847	-0.136522262391448
1848	0.0244009033988033
1849	0.101095864695461
185	-0.00681907265910106
1850	-0.00277657273320254
1852	-0.244232695780184
1854	0.455745275598116
1855	-0.0908811013369779
1856	0.162570003445678
1857	0.123826649043
1859	0.107213599629095
186	0.531594280030147
1861	-0.0824663273432849
1869	0.319882427954461
187	0.978035767787134
1870	-0.532593180487547
1871	0.0506346222661626
1874	0.345439020429577
1875	-0.22508009944242
1876	-0.120126861982139
1877	0.0279926064658428
1880	0.0367106874031608
1889	0.204857311814684
189	-0.228688352238752
1890	-0.0872570016722658
1891	-0.201175813841792
1892	-0.193144467367313
1893	0.127494990448308
1894	0.154651046746993
1896	-0.0376627596745059
19	0.231334120836414
190	-0.0713580396323939
1901	0.338355091935919
1902	-0.44922713991688
1906	0.217588908411143
1907	0.303974279321529
1908	0.0126907608225726
1909	0.342635114969239
191	-0.347020583260451
1910	0.167077282378929
1911	0.152306243754799
1912	-0.32018579502138
1915	-0.1144419910984
191585	0.110842975761365
1917	0.14838840203629
192286	-0.0820801494062204
192666	0.140886784954518
192669	-0.243309256651151
192670	0.35892136271877
192683	0.219381738315159
1936	-0.0660005665157253
1938	-0.213834487185295
1939	-0.00573590978502746
1942	0.231774093385844
1943	-0.490599348221456
1944	0.0865333014573082
1945	-0.0273489100198135
1946	-0.122829299857354
1947	-0.416331840883729
1948	0.0428828772544703
1949	0.299982654653962
1950	-0.152611568970724
1951	0.0390311551042954
1952	-0.152097372479665
1953	0.839811938712527
1954	-0.483452953258539
1955	-0.037690356279977
1956	-0.151341547523699
1958	0.175675804868085
1959	0.116219546995965
196	-0.021478767143411
1960	0.000269333572349578
1961	-0.0885408440625549
1962	-0.332251616278486
1964	-0.0307405391860857
196403	-0.242532984779254
196441	0.454736451691826
196483	-0.0340081773911011
1965	0.106630975206213
1967	-0.086652354690703
196740	0.638438703815309
196743	-0.661315064989265
1968	-0.155330661372556
1969	-0.137373145752004
196993	-0.0629384777322568
197	-0.763133268919932
1975	-0.180764838072952
1977	0.111824185301978
1978	0.00510185034936795
1979	-0.310599591113972
1981	-0.0444876335502475
1982	0.534036697962792
[truncated: 10,495 more rows]
