# Supplementary material for: Association of Protein Translation and Extracellular Matrix Gene Sets with Breast Cancer Metastasis: Findings Uncovered on Analysis of Multiple Publicly Available Datasets Using Individual Patient Data Approach
Source: PLoS One. 2015 Jun 16;10(6):e0129610. doi: 10.1371/journal.pone.0129610 (PMC4469303; doi:10.1371/journal.pone.0129610)
Supplement: S1 Folder — (ZIP) [file pone.0129610.s002.zip › S1 Folder/Basalrandbatch.rnk]

#gene
10	-0.467005212937763
100	0.224254761402712
1000	-0.0103396308809678
10000	-0.033317652931843
10001	-0.110480035646112
10002	-0.154290248309216
10003	1.5553799146813
10004	0.921185365256401
10005	-0.250255579550944
10006	-0.224732643916981
10007	-0.237578611800962
10009	-5.9703627188838
1001	0.0219515749331474
10010	-0.085648368704842
100126791	-0.169252628935052
100127886	-1.72979287508211
100127972	0.0632195062892476
100128124	-0.117412931102734
100128329	-0.0129802330946101
100128640	-0.854806912267159
100129250	0.307532274564152
100129271	0.382423256722829
100129361	0.0357015182256284
100129460	-1.70833270916013
100129482	0.276071207298615
100129503	-0.511223446246143
100129528	-1.16108332933909
100129973	-1.05906410862933
10013	-0.146568657022391
100130331	0.467600043831998
100130418	0.23090948229008
100130449	-0.741613685715808
100130741	0.215435698384133
100130958	0.613063259480822
100131510	-0.387958527873579
100131532	-0.365988951615363
100131755	-0.681764303651884
100131825	1.06517649604368
100131827	0.0507516740017567
100132341	0.20304326520592
100132476	-0.0980075639956336
100132923	1.04197166469786
100133941	0.43218304325655
100134713	-0.675674924429474
10014	0.341483577059917
10015	0.627220487552141
10016	-0.129275378513656
100169750	-0.888505182645016
10017	-0.333287406786033
10018	0.315614080842842
10019	0.0107438125139635
1002	0.0798622008384929
10020	-0.284728620721346
10021	1.10376121045104
10022	0.473701917532673
10023	-0.228749534574942
10024	0.354076248796146
10025	0.317651532855374
10026	0.09737996258386
100272147	0.243726067638108
100272216	0.134960103285643
100272228	0.880092723647467
100287387	0.858224429350438
100287576	-0.620714538270972
100287590	-0.0602964272342312
100287932	-0.00308475034574208
100288413	0.322253230923576
100288570	-0.103079270312065
100289097	-0.476150204668049
100289255	1.22995740576076
100289410	-0.189138883859182
100289473	-0.0811611572277171
100293516	-0.202963065664753
100294145	-0.0936759393993924
1003	0.366299461731441
10036	-0.328142668044407
10038	-0.128492845383843
10039	-0.70600244730457
1004	0.396655719053444
10040	0.220058303275091
10042	-0.108919639731039
10043	-0.858248143620372
10044	0.327559141374013
10045	0.609109914587478
10046	0.210583761284405
100462953	0.0985990889927633
10047	0.357466418111453
10048	0.656291428009956
10049	-0.112390123596068
100499177	0.300904781937367
1005	1.05527503613151
10050	0.362753584407983
100505494	0.0543542635804567
100505498	0.402330295256019
100505534	1.03706300720457
100505741	-1.12559132724345
100505761	-0.167520443189015
100505879	-0.544387431627513
100505915	-1.21222775716905
100505933	-1.54930178574045
100506070	0.685063950583728
100506190	0.419115498067011
100506282	0.124480102113244
100506469	-0.437526619851069
100506603	1.35486743184545
100506658	0.999811553663695
100506699	1.00243568105995
100506863	2.16475946912939
100506898	0.29269886174799
100506963	-0.0778463878740293
100507249	-0.355950715909416
100507331	-0.242563307591041
100507388	-0.175739563371512
100507436	0.326173630564252
100507458	-0.00741701072574549
100507605	-0.0389707431617322
100507630	-1.68891758349841
10051	0.49383202240062
10052	0.46784213742284
100526833	-0.390932311165095
10053	0.30111807738665
100533178	-0.560252118909698
10054	0.220788336051212
10055	-0.119937199888431
10057	0.498543620721123
10058	-0.167436219364481
10059	-0.474621140513118
1006	0.673502400540181
10060	0.546694008653374
10061	-0.321969455252756
100616497	-0.528127542218749
10062	-0.546095534278931
10063	0.167513218583678
10066	-0.677172700336849
10067	0.127206321171043
10068	-0.579786849897102
10069	-0.0694441260710203
1007	0.23423505888749
10072	-0.616481855254878
10073	0.283504196415465
10075	-0.100923700925903
10076	0.274185070233929
10077	-0.339966001995978
10078	0.0484072229697638
10079	-0.0566725229337436
1008	0.802707979303518
10083	-0.286083932358951
10084	-0.188735116606501
10085	-0.227818467478656
100852405	-0.0857385489451706
10086	-0.165092738081157
100861540	0.0186390261762039
100861554	-0.127168136077799
100862697	-1.48069748154339
10087	0.0675999189053621
10089	-0.61253643637687
1009	0.151572607709171
10090	0.141898343616676
10092	0.230068751756817
10093	0.0816399477198951
10094	-0.321873000749995
10095	-0.263205881401294
10096	0.316019762142265
10097	-0.193321484140141
10098	-0.253758213951641
10099	-0.425041432317854
100996299	-0.161465744502301
100996485	0.810618491439097
100996492	0.0796859361151247
100996756	-0.309087421813344
100996822	0.100293993451086
100996843	0.481501930833774
101	-0.0504084429692851
1010	-0.802774268518683
10100	1.32041070437977
10101	-0.232663432094048
10102	0.640039671603553
10103	0.535473472700939
10105	-0.00326552278253214
10106	0.628087591461544
10107	-0.0660503535269621
10109	-0.62291924780641
10110	-0.120748113118478
10111	0.390796940458264
10112	0.0180707140130194
10113	-0.822557969490223
10114	-0.146941069077001
10116	0.402749255064524
1012	0.796414578597821
10120	0.183337802371206
10121	0.0992141979774944
10123	-0.0168207284743981
10124	0.172520521206861
10125	-0.139825684464248
10126	-0.441311489024261
10128	0.394477859682891
10129	0.165416932421137
1013	-0.627306129907051
10130	-0.410797280919333
10131	-0.100066488035449
10133	0.0553523971274845
10134	0.0352483055597526
10135	0.127267940833009
10136	0.689783054531875
10137	0.397406959188465
10138	-0.45258308217226
10139	-0.2455974733035
1014	0.25492093674432
10140	0.0671418207055498
10141	-0.576153230635926
101410538	0.0424374903268822
10142	-0.000925349055341662
10144	0.0114746332374488
10146	-0.164435368732967
10147	0.272256221449668
10148	-0.156739922879135
10149	0.0897587140035053
1015	0.959842758771529
10150	-0.0314595353782613
10151	0.85356036166249
10152	0.247632544627232
10153	0.391766639460548
10154	0.135997914628157
10155	-0.0712587465606195
10157	-0.208016527605014
10158	-0.129158816418589
10159	-0.34149416353212
1016	-0.49954991374866
10160	0.194548139474948
10161	0.0827841492663758
10162	0.270989318742723
10163	-0.244047777198376
10164	-0.578884847747513
10165	-0.156227490084669
10166	0.168757564719268
10168	1.31313077035321
1017	0.765454512811997
10170	-0.176142540845554
10171	0.425160236565551
10174	-0.0306750637045566
10175	0.139003333057323
10178	0.115134334654511
10179	0.266479078768778
10180	0.18654012813068
10181	0.597142815673892
10184	-0.149977248433528
10186	0.301337071159999
10188	1.01956144872766
1019	0.594879947632979
10190	0.886057454696302
101926913	3.36408405814094
101927181	1.48271464788578
101927498	0.162908658374392
101927770	0.286004236911751
101928104	0.907287300264567
101928378	-0.395934035626356
101929148	-0.4379708450825
101929550	0.0594921806380776
10193	0.920133676272877
10195	-0.0913494670002305
10196	0.0833338588260173
10197	0.177917703603407
10198	0.286091380578355
10199	-0.0069149237493308
102	0.817250356106626
1020	-0.527000720389591
10200	-0.165103675453201
10201	0.436886059022103
10202	-0.329922264331231
10203	0.520252805982882
10205	0.172331892486605
10206	0.671644223163353
10207	0.41112253515917
10208	-0.409909071989207
10209	0.42358545348128
1021	0.132067270130876
10210	0.740640186651256
10211	0.40446975476917
10212	0.286155771895814
10213	0.259417521829204
10214	-0.208693189525332
10215	2.48012233708055
10216	1.49422375901418
10217	0.399221153342704
10218	0.406434744005108
10219	0.380658846930132
1022	0.462785671905847
10220	0.515448918851139
10221	-0.0148252421465929
10223	0.747078854748885
10224	0.384555247137767
10225	-0.282533137294497
10226	-0.147382795132953
10227	-0.113482691144151
10228	0.227110577872802
10229	-0.12802349024989
10230	-0.377203140336556
10231	0.530783886857151
10232	-0.0213516650472926
10233	-0.972191890560251
10234	-0.0506403789397658
10235	-0.756245912540263
10236	-0.0662560356132462
10237	0.103787868281091
10238	-0.56234907081782
1024	0.263502691506467
10240	-0.142208580875024
10241	-0.30812219776508
10242	-0.328636030159219
10243	0.175039303170782
10244	0.312786117257326
10245	-0.56254477243973
10246	1.70567263065414
10247	0.0644329331422918
10248	0.171321647866249
10249	0.951088858648523
1025	0.155448830860012
10250	0.29141653805267
10252	0.266404865797078
10253	0.031018898933419
10254	-0.154666004810686
10255	1.59676552334968
10256	-0.2692861636712
10257	0.0278647923318747
1026	0.261331245799018
10260	-0.485196679581131
10261	-0.221492161676729
10262	0.0628436241105033
10263	-0.371684475013001
10265	-0.129920876280348
10266	0.435461213697357
10267	0.291310416406386
10268	0.310374840147541
10269	0.141438121859447
1027	0.225431858519646
10270	0.266818792774294
10272	0.540180763111393
10273	-0.072677855126852
10274	0.944476897027663
10276	0.259868755698139
10277	0.353765858028786
10278	0.227297918272434
10279	0.264856190583393
1028	0.0905819812798117
10280	0.416807994405902
10281	-0.270957175025272
10282	-0.421908503810302
10284	-0.0161570589063282
10285	0.633674254428629
10286	0.0945703146338795
10287	-0.257000013734167
10288	-0.345298584155368
10289	0.520603241827884
1029	0.334852845664733
10290	0.612361800911675
10291	-0.699845160263144
10293	0.73930565573979
10294	-0.143571446225284
10295	-0.329885744476894
10296	0.296333139947962
10297	-0.821222879539605
10298	-0.879540341061114
10299	0.388945748865251
103	-0.123058266681807
1030	0.260824099104671
10300	-0.741078589207154
10301	0.553064756593404
10302	0.293698060301674
10307	-0.107493979472777
10308	-0.13503268019309
10309	-0.107672540601292
1031	-0.631308735634655
10311	-0.246895086049033
10312	-0.127756400277006
10313	-0.0321337752446608
10314	0.326526235268561
10316	-2.43190877390006
10317	0.490260923506863
10318	-0.216102007322796
10319	0.333284950451167
1032	-0.364940705454186
10320	-0.737796047257371
10321	0.0708352876312444
10322	-1.12466154082327
10324	2.0131234446373
10325	1.02893506597499
10326	-0.223704447108163
10327	-0.739932792397017
10328	-0.213179663565606
10329	0.435315286464434
1033	0.164664660023479
10330	0.710516828005534
10331	-1.29835571090104
10332	0.166698550290015
10333	0.0627528646882543
10336	0.142956193293907
10342	0.0734692198393834
10343	-0.68511430491047
10345	-0.975689301770665
10346	-0.0786015543225084
10347	0.0856685333207019
10351	0.230103336595394
10352	0.0921395065361412
1036	0.0900413899307994
10360	0.613288060311912
10362	0.030400302225195
10363	0.234449682781801
10365	0.258764439319155
10367	0.631162745145423
10368	0.148857798318149
10369	0.0205266059475277
10370	-0.205928341205346
10371	-0.296242610051127
10376	0.532851875241128
10379	-0.259845115869729
1038	1.20014474185978
10380	-2.20388817952519
10381	0.615849659804937
10382	-0.0625747810924886
10383	0.820642264220225
10384	-0.512409298739858
10385	-0.0345835398693972
10388	0.0489548710073627
10389	-0.29762893859656
1039	-0.539301948353991
10390	-0.0348313850686334
10391	0.175839963515641
103910	0.473095380387485
10392	-0.468274572854016
10393	0.455682401242585
10394	-0.678526929595197
10395	0.282240772457698
10396	-0.247068703548727
10397	0.10761730403786
10398	0.159566167403088
104	-0.520647399030733
1040	-0.141235328785898
10400	0.295362019869702
10401	-0.343024503729302
10402	0.526433015442766
10403	0.118665619277141
10404	-0.206079835315635
10406	-0.162494560063564
10407	0.199984096214626
10408	1.19827663813896
10409	0.167023994026422
1041	-0.148795492721998
10410	0.141453257421568
10411	0.712163866896589
10412	0.764763208226324
10413	0.177813057933902
10418	0.24236259982237
10419	0.208184741260581
10420	0.219631937830398
10421	-0.518057727371451
10422	0.598683691461641
10423	-0.205086993507491
10424	0.287351847236893
10425	-0.162906769277615
10426	0.0414311324069827
10427	0.765648004034374
10428	0.197339711497361
1043	-0.339537456112901
10430	-0.23394551750179
10432	-0.00526242238197795
10434	-0.0991589174830265
10435	0.466012257957989
10436	-0.0341622973049696
10438	0.225912937142187
10439	1.19198218364667
1044	-0.684669007067512
10440	0.68763042385447
10443	0.260479129036981
10444	0.196777538382678
10445	0.247833668551004
10446	0.149394452806168
10447	0.173851118163436
10449	0.44956798934833
1045	-1.42294354324188
10450	-0.103038234109458
10451	-0.108381882207864
10452	-0.557256974023941
10454	-0.19879473233153
10455	0.13208940710129
10456	0.148053869764611
10457	-0.0272166552434999
10458	-0.0630052159352723
1046	-0.0255490336955688
10460	-0.243371985219966
10461	0.210993940289179
10462	-0.193459880699023
10463	-0.0468214946157452
10464	0.301840153001026
10465	-0.0621680095885569
10466	-0.248062063116155
10467	-0.297548821716294
10468	0.43529010587946
10469	-0.370706972291952
1047	0.339760564200198
10471	0.0646226114672923
10472	-0.0459823349604851
10473	1.07714091864681
10474	0.547432103255216
10475	-0.246212019489339
10476	-0.0678011825179122
10477	0.127052878492499
10478	-0.313915016603369
10479	0.368246562348175
1048	-0.289463469604065
10480	-0.139840550195408
10481	-0.383230885285913
10482	-0.106612579257145
10483	-0.73362924049686
10484	0.398238812287609
10485	-0.0639478226393331
10486	0.178573507457227
10487	-0.0358090532219464
10488	-0.311332372385213
10489	-0.496109529620554
10490	0.202378039245173
10491	0.427070962243101
10492	0.27246493206441
10493	0.638484329943623
10494	-0.196979900142425
10495	-0.252030483351061
10497	-0.00913753102064896
10499	-0.174557301905038
105	2.55190864169477
1050	-0.0446690187916682
10500	-1.24707468331619
10501	-0.55500055245935
10505	0.947811491894325
10507	-0.414873682742248
1051	-0.173825837382309
10512	-0.0198574649728867
10513	0.441100318446003
10514	0.616951306767187
10516	-0.0669298293113465
10518	0.737809525865828
10519	-0.287501431873089
1052	0.259998542905676
10520	-0.214774644073246
10521	0.0895983784136448
10522	-0.147899806643547
10523	0.206676175138291
10524	-0.324909507785201
10525	-0.375986782385537
10526	-1.45313027093609
10527	0.0792509176595767
10529	-0.115974556153931
1053	-0.00940831760550162
10531	0.103992919164063
10533	-0.415846774831642
10534	-0.26649887288583
10535	0.0109751331759692
10536	-0.0717452658856317
10538	-0.815144501537397
10539	0.162925859383821
1054	-0.140561720753294
10540	0.559654361113238
10541	1.28779808403758
10542	0.339395097176225
10544	0.444288144574401
10548	0.0192427086962811
10549	-0.253502049538767
10550	-0.815349220767371
10551	-0.0535236883698316
10552	0.175113998979426
10553	-0.0971204497273827
10554	0.484587274764509
10555	0.70719909751079
10556	0.209428370963649
10557	0.0579195413195216
10558	0.605778304084539
10559	0.0247829261536125
1056	0.197909406852119
10560	0.123631729341279
10561	0.107506899091889
10562	-0.0339281610582176
10563	-0.215743963412875
10564	-0.347447349119752
10565	0.00368872628378887
10566	-0.500955782297073
10567	-0.137194082632018
10568	0.62516795321287
1057	0.377805634469555
10570	-0.402584844193274
10572	0.464206039748766
10573	0.456911159037395
10574	-0.191690446986008
10575	0.498508553872099
10576	0.887643673200621
10577	-0.594856010974412
10578	-0.303739100079719
10579	0.0302690745442551
1058	0.0501206255856722
10580	0.353908222496235
10581	0.187880575805339
10584	0.192511301572906
10585	0.610786622002047
10586	0.748730089111489
10587	0.904712177524675
10589	-0.166534340377907
1059	-0.211062093022362
10590	0.456494642183689
10591	0.0626875686659052
10592	0.495373778989625
10594	0.0460531315217667
10595	-0.354577877683939
10598	0.276961606259757
10599	-1.40202623949909
1060	0.389695663896569
10600	0.33451256982388
10602	0.220045733958587
10603	-0.211746817991379
10605	0.256423753169145
10606	0.334109075900075
10607	-0.309182833151219
10609	0.0452026291810758
10610	-0.0738533303546461
10611	0.262208777757482
10612	0.716260068280422
10613	0.690512314606739
10614	-0.128562505803621
10615	-0.210438113680504
10616	-0.552846697508939
10617	-0.376909633281947
10618	-0.505855620196129
1062	0.446270729523248
10620	-0.14104845583299
10621	-1.12976619221393
10622	0.10297481043652
10623	-0.144429166644643
10625	0.310964322943506
10626	-0.0978505263644188
10627	-0.0439758862400325
10628	-0.464135936569968
10629	-0.685470503319803
1063	0.326092969036494
10630	0.533945974472412
10631	0.357220765569343
10632	0.468267574930514
10633	-0.440638721119528
10634	0.0259309295001795
10635	0.157855384872951
10636	-1.43573702998132
10637	0.506829381312372
10640	0.0792273646689758
10641	0.161374414013368
10643	0.0699515329275161
10644	0.00254748190825995
10645	-0.282721574737601
10647	0.0665549439882193
10648	-1.03256035790702
10650	1.02639645906585
10651	0.405592763523715
10652	-0.572048478479911
10653	-0.0531662722539254
10654	0.311091935000957
10656	0.0728784970858479
10657	0.244895558258281
10658	-0.481720186328223
10659	-0.0260024310023341
10660	-0.778991220605291
10661	-0.20795827036803
10663	-1.48636409354298
10664	-0.294409671783091
10665	0.295192746990586
10666	-0.962922030273476
10667	-0.221451401377129
10668	0.351403810106172
10669	-0.00650153547356131
10670	1.26738704242169
10671	0.0974851499829886
10672	-0.201355955201496
10675	-0.161593951843138
10677	0.865104924031391
10678	0.157940979336667
1068	-0.152046922729062
10681	0.446128959254781
10682	-0.225810321729773
10683	-0.0447477627941648
10686	0.341805761271192
10687	-1.23464892019999
1069	-0.249412172118828
10690	-0.0531842524521169
10691	-0.468641757127483
10692	0.335539762801675
10693	-0.571325847492315
10694	0.727655588807317
10695	-0.540257768802811
10699	0.480499360206931
107	-0.709412405073406
1070	0.541483316807376
1071	0.325723583396717
10712	0.464579121565914
10713	-0.38222176045307
10714	-0.129172609568071
10716	0.491269624894627
1072	-0.703321038122421
10721	0.297266157952178
10723	-0.115298586249521
10724	0.018490730318229
10725	-0.218447679278005
10726	-0.432368434648734
10728	1.12011709953343
10730	-0.3067839012073
10733	0.433804708494775
10734	-1.00895977868021
10735	0.462698903785219
10736	-0.123713425400364
10737	-1.59637386771066
10738	0.328787202026481
10739	0.477685411498915
10740	-1.31243412269622
10741	0.0539361298207608
10742	0.212880722200968
10743	-1.29587667237712
10744	1.3215646066087
10745	-0.472633545219651
10746	-0.288041534002271
10747	0.473879834041491
10748	-2.91674792082754
10749	0.295311432852301
1075	-0.457687578392094
10750	-1.14959721876261
10752	0.182477611179754
10753	-0.592331868149028
10755	-0.0265411760548729
10758	0.451131408168935
10761	-0.0915702632463139
10762	-0.195688766979171
10763	0.00126433323459199
10765	0.311643975934444
10766	-0.376788226685022
10767	0.0866040628384116
10768	-0.301279423928237
10769	0.0979000657032629
10771	0.270367592711846
10773	0.124236957637848
10775	-0.467686322653821
10776	0.786998860578373
10777	0.0554850390284764
10778	0.440138140803915
10780	-1.88482493525579
10781	-0.0708705702287984
10782	-0.742992623105207
10785	0.333864945424435
10786	0.947948754748631
10787	0.250094122606614
10788	0.134003866314475
10791	-0.420529008132434
10793	-0.0829834251934617
10794	-0.105390234397764
10795	0.546753331771084
10797	-0.168520763703711
10798	-0.490015769817066
10799	0.395517348737991
108	0.123559848515298
1080	-0.216238422322324
10800	-1.28821479131554
10801	-0.245275811313981
10802	-0.222899685090516
10803	1.23544330808602
10807	1.02274434952406
10808	0.10552685998633
1081	0.290503343568521
10810	-0.0176612429420202
10813	0.220790741410268
10814	-1.29388737516678
10816	0.138756910825234
10817	-0.268699361136305
10818	0.753332969144756
10819	-0.105497058542328
10821	-0.268534607373372
10824	-0.150151884852485
10825	-1.16329853502399
10826	0.407344998123377
10827	-0.938553946217071
1084	-0.574373723667766
10840	-0.355574548480802
10841	-0.908249647761807
10842	-0.976790605644762
10844	-0.0322131856763432
10845	0.375587320967883
10846	0.148105448208201
10847	-0.583169527688002
10848	0.400421975040739
10849	-0.0421633279903274
10850	1.05168783790787
10855	0.0701062297287202
10856	-0.19296433736492
10857	0.047800917569581
10858	1.46479841474205
10859	-0.652723241580069
10861	-0.376686900258002
10863	0.0524408351132792
10864	-0.213536643077059
10865	0.0648910162900109
10866	-0.195708832651977
10867	-0.808601501399374
10868	0.00579068617010546
10869	-0.0421711303374833
1087	-0.102683231837249
10871	-0.356810938201718
10873	0.317386731579275
10874	0.22627421685053
10875	-0.252104730832936
10876	0.00447801234921896
10877	-0.53514370396309
10879	-0.196457471945309
1088	1.05650168367813
10880	-1.0114261133863
10881	0.0292947087704828
10882	0.287275535702625
10884	0.101736208615426
10885	-0.103205223659406
1089	-0.118510896933411
10891	0.726777122331742
10892	0.145305590292083
10893	-0.095493439061365
10894	0.18666486396965
10895	0.48705308064954
10896	0.640520272049121
10897	-0.30121412172922
10898	-0.0148274680738576
10899	0.479527277050422
109	-0.29991411611202
10900	-0.461154615752821
10902	0.182065991006196
10903	0.199979451539805
10904	-0.0133185841364724
10905	-0.0690170414601481
10906	-0.710815238515867
10907	0.590407080192549
10908	-0.149053055058856
10911	-2.04344144829182
10912	1.08471490996002
10913	-0.0582129967098536
10914	0.339048527507958
10915	0.547748382885691
10916	0.225060207734137
10917	-0.885053459615633
10919	-0.0160951609838403
10920	-0.421344430810803
10921	-0.00873375780685997
10922	-0.662902700172664
10923	0.464808934183332
10924	-0.173256324407087
10926	0.0350971880635921
10927	-0.116239088200319
10928	0.448477011857585
10929	0.458872173817025
10930	-0.112560056189262
10933	0.80130850590359
10935	-0.104948472274954
10936	-0.827639684327368
10938	-0.452632825416218
10939	-0.118879653645948
10940	0.180410491782132
10942	-0.0708154022505069
10943	-0.363626223517767
10944	0.255072735337848
10945	-0.189352046986873
10946	-0.0900306747608662
10947	0.155531551958045
10948	-0.210345997414612
10949	-0.0627765104750099
10950	0.123580372661418
10951	0.373448324639473
10952	0.383139420378869
10953	0.179709759593082
10954	0.118237525069082
10955	-0.0185391474157482
10956	0.118871577238249
10957	-0.289971397921693
10959	-0.288906504066283
10960	-0.129740297240275
10961	-0.323350555267992
10962	0.0714781593896082
10963	-0.252752258494026
10964	0.014782824605594
10966	-0.23190720351943
10969	0.226165747082887
10970	-0.278567217120408
10971	-0.240119535152765
10972	0.0046177431988302
10973	0.361382837851357
10974	0.0953501026404703
10978	0.265302826809717
10979	0.419341797797456
10980	0.0836594135503826
10981	0.0279093974069569
10982	0.450327362055049
10983	0.115612659793782
10985	-0.212658228427011
10987	-0.0981133215361153
10988	0.415660286116182
10989	0.050554426988109
10990	-0.378445552136599
10991	-0.671779568581189
10992	-0.357665803888612
10993	0.596813109167838
10994	0.447668426106295
10998	0.0117517169036197
11000	0.513657681572881
11001	-0.641627559324604
11004	-0.0448472971096961
11005	-0.0223604143256563
11006	-0.765982983650279
11007	0.214764727554138
11009	0.0423426681813115
1101	0.0476300214556114
11010	-0.157298436464374
11011	-0.048978294698018
11012	-0.0434627600534584
11014	-0.271300254972415
11015	-0.129797505190107
11016	-0.224441482803219
11017	0.384232088237552
11018	0.505761377186161
11019	-0.458965214154186
1102	0.332249275010368
11020	-0.0517977572593625
11021	-0.443153569691324
11022	0.00276733753057799
11024	0.16328496230379
11026	-0.520716633707707
11027	0.483623212987555
1103	1.05167570742223
11030	0.0241629986333569
11031	0.164572612662237
11033	-0.70696500535228
11034	0.112297799770343
11037	0.493152123881455
11039	-0.0256159242669513
1104	-0.277062093505755
11040	-0.655872252418124
11041	-0.218327270027238
11043	-0.506215881695595
11044	0.560901527621346
11045	-0.493503876849817
11046	0.310451000684835
11047	-1.21863446361745
11049	0.711080110222705
1105	0.302157284526258
11051	-0.0539293910955792
11052	0.591838796467097
11054	-0.353644012084383
11055	0.272575807204772
11056	0.22966677980547
11057	-0.425808832082716
11059	-0.228008650494336
11060	0.131120033552076
11061	-0.272673926153249
11062	0.131216172275057
11063	-0.40244947820378
11064	0.17348739702451
11065	0.217392007850931
11066	0.00902940645659859
11067	0.195791021368259
11068	-0.0231616059054797
11069	0.333308139136334
1107	0.90156127065305
11070	0.77525226474784
11072	0.087078625707892
11073	0.552814607839273
11074	1.00139727995813
11075	0.760143751317141
11076	-1.02245610089083
11077	0.780244660430233
11078	-0.533032837091207
11079	-0.1900060807393
1108	-0.617583321636034
11080	0.585684833690289
11081	-0.695559340826225
11082	0.823310530324774
11083	-0.343343039802123
11085	0.0453552685383167
11086	0.277168181392468
1109	-4.68275218967412
11092	-0.171977176856805
11093	0.132670823573032
11094	0.566260328927069
11095	0.829733641473612
11096	0.205474238003777
11097	0.309895254833732
11098	0.0360622393158393
11099	0.411539202480008
11100	-0.574256840653619
11102	0.168942924219019
11103	0.0137892386346398
11104	0.310358882348436
11107	0.343689649561547
11108	0.342797051372069
1111	-0.180124166810191
11116	0.10493529853091
11117	0.149014444638243
11118	-0.420450172669089
11119	-0.56844219898144
1112	-0.23255300169703
11120	0.28925880331049
11122	0.735136318279693
11123	-1.45559403198002
11124	-0.286453835092256
11126	-1.46600039149451
11127	0.987061561549409
11129	0.248015989628009
1113	-0.0737722609237842
11130	0.104948004548601
11131	-0.224622626245989
11132	-0.396272728737821
11133	-0.873958118848122
11135	0.0822963015644797
11136	0.254004643076206
11137	0.280389340707086
11138	0.317629566308974
1114	0.88484043081316
11140	-0.307778934304609
11141	-3.01685704752348
11142	0.533836010156487
11143	0.109205552183659
11144	0.380652234085157
11145	-0.0992232957395127
11146	-0.0780807346469965
11147	-0.558136141233198
11148	-0.940764494393749
11151	-0.311118673652029
11152	-0.370734886404259
11153	-1.19330469692625
11154	-1.24663591191882
11155	-0.136037549796878
11156	0.0612961434833246
11157	0.0630479696060572
1116	-0.0496351696214258
11160	0.0765560880272867
11161	0.1417248141361
11162	1.16117961476502
11163	-0.119113037872099
11166	-0.427009751647932
11167	0.178684546216648
11168	0.560710880000521
11169	1.02125825983277
1117	-0.0780041580415316
11170	0.0710496285976466
11171	-0.207929295788143
11172	1.534457615721
11173	-0.535706649674745
11174	0.876926439123026
11176	-0.315018208867108
11177	0.227145411749599
11178	-0.440301383338491
11179	0.232787018917438
1118	-0.972782491820722
11180	0.334403741992838
11181	0.25372807350715
11182	-0.455873491944098
11183	0.271100223539917
11184	-0.205249836838352
11186	0.282346026249263
11187	-0.377475295587136
11188	0.644089420807586
11189	-0.984082638885317
1119	-0.59427043236196
11190	-0.0415900556101148
11191	-1.12750427239306
11193	0.534724681624146
11194	-0.114153068057604
11196	-0.215493055161416
11197	0.0695854694065091
11198	0.170497228865937
11199	1.22110683939216
112	0.746572507871124
1120	-0.200896382798316
11200	-0.126362796793378
11201	0.678986861823565
11202	0.102920388920108
1121	-0.489029215314678
11211	-0.108196680690086
11212	-0.0815261151979179
11213	-1.39247399309236
11214	-0.455529014691295
11215	0.16655190336487
11216	0.537632097433357
11219	-0.288320920404003
1122	1.2504076009456
11221	-0.496577907796449
11222	0.77707037765319
11223	-1.23076423987923
11224	1.36462805070271
11226	-0.0962045584087533
11228	-0.832119489475194
1123	0.0538193048083836
11230	-0.583554879343577
11231	0.53162903644741
11232	0.176575491887818
11234	-0.629973986883413
11235	0.682274836719794
11236	0.387666933115901
11237	0.0417117323321184
11238	-0.553530775288656
112399	0.214608390792337
1124	-0.159531568901706
11240	0.00687321301474884
11243	0.235658561653317
11245	-0.785712514359249
112464	0.0603404584927038
11247	-0.138183674374559
112479	-0.0869517311336485
11248	-0.0789343239784337
11250	-0.0534537640759666
11251	-0.809425926880851
11252	-0.216358234794326
11253	0.457104438201233
11254	-0.11103964190716
11255	0.0213045905520041
11257	0.150470933953294
11258	0.248710786459179
11259	0.233995504864158
11260	0.1115668061526
11261	-0.346032815644485
112611	0.189074962856763
11262	-0.382043750671634
11264	-0.830089284866154
11266	0.485358112851339
11267	0.100938165488071
11273	-0.708999364615257
11274	-0.0288221244930321
11275	0.249455825679792
11276	-0.0289094635889817
11277	-0.493576708226022
11278	0.680297936727817
11279	0.353824058782682
11280	-0.498805658994755
11281	-0.610179358385386
11282	0.199660453645937
11283	0.0241666982715284
11284	-0.258797920590713
11285	0.610002721429262
112869	-0.200996029969474
1129	0.464860756675085
112950	-0.221838518864575
113	-0.0847212270340436
1130	-0.41566982303774
11309	-0.259653985920502
1131	0.0312644447356182
11311	-0.0447957241868069
11313	-0.491268882825285
11314	0.381695793466618
113146	0.0516348150515486
11315	0.316216960891104
11316	-0.236766182626843
11317	-1.02275414529167
113177	-1.27890263957127
113178	0.00329066981877442
11318	-0.779338595038863
11319	-0.216243513710065
1132	0.47161154695502
11320	0.147491235440575
11321	-0.170324382648353
11322	-0.21221862878562
11325	-0.332627505976163
113251	0.282345254489965
11326	-0.233997616661438
11328	0.300658169012126
11329	0.485456433158454
1133	0.150186939955823
11330	0.347367808326765
11331	0.280743667700645
11332	-0.0915606457520161
11333	0.024960226108813
11334	-0.210784870820995
11335	0.504376565280057
11336	0.143681359817037
11337	0.845102660526107
11338	0.0377069922697142
11339	0.225184024546479
1134	-0.324846141961268
11340	0.0138468720389161
11341	0.0502312837092114
113419	-0.65676633324459
11342	0.512131593859272
11343	0.115370183210077
11344	-0.822275158599895
11345	0.00922171834141717
11346	0.563346353225622
1135	0.136123334662584
1136	0.65313407583829
1137	0.0605596870388288
113791	-0.527514180802984
1138	0.650651944639975
113835	1.02548909156994
113878	-0.672051165855542
114	-0.383671265754587
1140	0.146089185268604
114034	-0.408735972626499
114044	-0.320929825478141
114049	-0.388339911489039
114088	0.125155203656137
1141	-0.087784505216583
1142	0.439729794933815
1143	-0.674894916911356
114327	0.209065200083899
1144	0.0748744070091872
1145	-0.397007324375844
114548	0.74447386782148
1146	0.215146197123452
114625	-0.409817984569966
1147	0.572448782251488
114758	0.36932255878408
114791	-0.463970620174911
114818	-0.185009061661496
114819	0.368869241864979
114876	0.152343157675334
114881	0.787038368302369
114882	-0.0647509524424392
114883	0.150071578692116
114884	0.580618219591444
114885	0.217198673116415
114897	0.261077283940444
114899	0.217035914004386
1149	0.553816717473435
114908	0.254219465837071
114932	0.0476730907848601
115	0.0328315646058959
115123	-0.0558887166431887
1152	0.043681293194863
115201	-0.622942593131139
115207	0.0805400427523168
115290	0.265959823192261
1153	-0.0214680989028353
115353	-0.064913357624732
1154	0.0915662595544813
1155	-0.075460474946791
115653	-0.115814948334225
115703	-0.139949238085671
115708	-0.559913097660458
1158	-1.08382700475924
115817	-0.0404955278889512
115939	0.0988231559125366
116	0.3204937624685
1160	0.605666055580863
116039	0.0970349698683925
1161	0.720941947575791
116138	-0.140737816641124
116285	0.277881135985069
1163	0.347571345252771
116372	0.565147319059149
1164	0.124702405593275
116496	0.00100438754764406
116828	0.229580966954929
116832	0.320272632642134
116984	0.0258890171497099
116985	-0.878140445339235
116986	0.853782914055796
116987	-0.434628128978488
117	-0.392279628781683
117153	-0.412222267159781
117178	0.310824952374161
117246	-0.0193624045401409
117247	0.912626075541922
1173	0.0635095697912623
1174	-0.640123504736079
1175	0.0375948139701313
1176	0.500299591935522
1178	0.443314785097397
1179	-0.235580055744261
118	-0.374585678441475
1180	-2.03834757347896
1181	-0.208633107545834
1182	-0.299357621685625
1183	-0.714235229587182
1184	-2.36851939493774
118491	0.00698417032254943
1185	-0.128313928379628
1186	-0.927149936638094
1188	-0.828783493193294
118987	0.587273893249247
119	-0.489245363291771
1191	-0.145493616504379
1192	-0.162981158724723
1193	-0.114277908337419
1195	0.268038350723625
1196	0.685140287230519
1198	0.022072335693508
12	0.0687171873935239
120	0.102790619955813
1200	-0.390013318471864
1201	-0.0484986182662535
120227	1.08756056406657
1203	-0.418791087607345
120526	-0.0498673663277911
1207	-0.216228212348137
1208	-0.204337306806898
1209	-0.940215115350649
121006	-1.82627040883198
1211	0.255013609460839
1212	0.207865879248579
1213	0.072326692312748
1215	0.342575465481517
122616	-0.116878825878361
122704	0.104077306814508
123	0.618465650928986
1230	-0.305861303475006
1232	0.390937399276321
1233	-0.619130207540181
1234	-0.60406079245838
1235	0.0898672767579529
1236	-0.103339275549599
1237	-0.547074049857607
1238	0.381082292646343
123803	-0.0763128643903797
123872	-0.330788550884503
124	-0.573321839691837
1240	-0.964228330541553
124044	-0.318584032691244
1241	0.137121799251839
124152	-0.39590293690788
124222	-0.414982903195149
1244	0.163323718347399
124565	-0.0907452315369289
124583	-0.283359559797467
124801	-0.184693766258293
125	0.1723551901381
125058	-0.261415968369983
1258	-2.38777916887644
1259	-0.420376356905865
126	-0.19586263704732
126017	0.114110189492831
126070	-1.11775466160073
1261	0.71058501800552
126208	-0.881757626037615
126231	0.472714489313
126298	-0.296612890261643
126299	-0.652218850548069
1263	0.75890383926304
126321	-0.230582514271128
126353	0.253431120937637
126393	-0.382713885847891
1264	0.296248396759593
1265	-0.134160388622279
1266	0.175017503258949
1267	-0.196761543157208
1268	0.35390672276206
1269	0.171860288716585
1270	1.0117640822692
1271	-0.538366642044821
1272	-0.0473280924909179
127534	-0.554243663153102
127544	-0.297169063168162
1277	0.149060030616234
127703	0.337250804719007
1278	0.180486082315443
127833	-0.121431441145806
128	0.191331352366136
1280	0.134476198485711
1281	0.25920158078382
1282	0.284079973295262
1284	0.24939117157063
1285	0.910308120132176
128553	-0.161676387098005
1286	0.238711687121797
1287	0.123725671994459
1288	-0.519522724001026
128872	0.495438577230639
1289	0.151265499584087
1290	0.255487330893623
129025	-0.31613110160161
129080	0.403505334101053
1291	-0.0159598321539923
1292	0.0105569362089832
1293	0.232415154016505
1294	0.0894873129609793
1295	-0.0468002441920094
1296	0.0267180244295432
129642	0.0192890260736035
1297	0.576124179288554
1298	0.0419815463988394
1299	0.00279751657601026
13	-1.38730528312775
130	0.610992379457563
1300	0.220886422270305
130074	0.395956670471937
1301	0.171938652997108
1302	-0.0209476371987538
1305	0.0309151417674024
1306	0.291819485255638
1307	-0.324898419807608
1308	0.26734742627963
130814	-1.67669706956463
130916	-0.911750954503145
131	1.63476253429419
1310	-0.36623479735302
1311	0.0264008987968386
1312	0.0994703746237887
1314	-0.22858077150874
131408	0.346897833312682
1315	0.467098141668725
131544	-0.128675341658177
131566	0.366526646124133
131578	0.0127604360817227
1316	0.569015939358453
131601	0.375734812540365
1317	-0.403662073531059
1318	-0.63036493202037
132	-0.161979136779481
1325	1.60309887307674
1326	0.62884225237073
1327	-0.386326682029688
1329	0.590690362171636
133	0.263281606194193
133619	-0.0970190855643024
1337	0.125307749568178
1339	-1.05813465639322
134	0.172743075343631
1340	-0.630427407360975
1345	0.864131269891207
1346	0.234432818102978
1347	0.792340425197635
1349	0.162003508961919
1350	1.30917720093212
1351	0.0828393966113861
135138	0.742892036393282
1352	0.279378252000602
1353	0.419361262681054
1355	0.204603700124038
1356	0.00890609866531708
1357	0.834292427152756
1358	0.291970503912704
1359	0.0736037016310306
135948	-2.79920044040523
136	0.112158205631619
1360	-0.0386232630980861
1361	0.282854740923777
1362	0.22100768131938
1363	0.0398869691612688
1364	-0.102176863671997
1365	2.6492854399085e-05
1366	0.218342143339954
1368	-0.226846117657019
1369	0.227546567961662
1370	-1.56293756098878
1371	0.868161748858454
1373	0.0485915728992238
1374	0.0805606654703174
1376	-0.396007219602549
1378	-0.890324005305758
137886	0.302485732854036
1380	-0.169346441435524
138046	1.3854365799065
138050	0.0155244110991175
1381	-0.0198632250993587
138151	0.0407356401195618
138162	0.12248103619105
1382	-0.0836374639658195
1384	0.0982756454300665
1385	-0.00576797804813765
1386	-0.0182424881866081
1387	-0.0708685443672216
1388	-0.709701518700537
1389	-0.224685743864167
1390	-0.0285951660383205
139081	-1.43969858683806
1392	-0.590575541757996
1393	0.980267181646326
139322	0.260990651404734
1394	-0.294142479112412
1395	0.496112347958237
139538	-1.09912152516558
1396	-0.0320605792713658
1397	-0.263806687647831
1398	-0.0319795006496119
1399	0.861989595859031
14	-0.257751595952479
140	-0.0930885875951726
1400	-0.116212186488199
1401	0.455195550401387
140290	0.0618891849112001
1404	0.333666303926195
140459	0.46872386400062
140460	-0.400813723996915
140461	-0.382606087796621
140462	-0.282923025776816
140465	0.442471225600189
140467	-0.032657155445779
140545	-1.77003864321105
140578	-0.223976663872383
140597	0.245062896412404
1406	0.294664238445755
140609	0.377601921364342
140678	-0.78012481539691
1407	0.224893955949894
140710	-0.159921928699854
1408	-0.300664105387581
140801	-0.0174299264579301
140803	-0.545758532111384
140883	0.881679519092677
140885	-0.196204877383745
140890	0.645692678414896
1409	-1.35512476150695
141	0.776242162535787
1410	0.119710798319162
1411	0.951682483533868
1412	-0.871062506247479
1413	0.595169140683405
1414	-1.09728952927648
1415	0.488589087702767
1416	0.575848408634696
1417	-0.633323857682447
1418	0.0579368716386115
1419	-1.01050307866869
142	-0.0372880043330822
1420	-0.716972877178077
1421	1.79645385250343
142684	0.730065563735448
1428	-0.128217646488305
1429	0.418329746147702
143	-1.21998183127594
1431	0.519582020893007
1432	0.150227623448484
1434	0.133880499013926
1435	-0.681902049254793
1436	-0.562047711148425
1437	-0.87898931785756
1438	-0.776346630901546
1439	-0.13349724169867
1440	-0.288058578545914
1441	-0.49659859184389
1442	0.208458722855193
1443	0.15208609239894
1444	-0.794111178246808
144404	-0.193029795088228
1445	0.0469787691265648
1446	0.126612789864721
144699	0.0246954955792498
1447	0.223223996510471
1448	-0.108217269230251
1452	0.153213334112954
1453	-0.311766527701968
145389	-0.234189645269422
1454	-0.516577046514062
1455	0.113641044244649
1456	0.461075050619782
145678	-0.574852423009134
1457	-0.436763423750955
1459	-0.418972839067146
146	0.292407755780994
1460	0.0806273208842143
146057	1.14013545831392
1462	0.330950357075779
146227	0.557738139559135
1463	-0.056338925548209
1464	0.0724065743333499
1465	-0.0206786797341308
146542	-0.495270250354273
146562	-0.213002953441094
1466	0.0953181027786238
146691	0.061712741757106
146712	1.18043052936156
146754	-0.521355980196529
1468	-0.196966414556704
1469	0.303773577163891
146909	0.361999391929403
147	0.526115623729838
1470	0.932885877533574
1471	-0.149664200760967
147172	0.650370533698243
147179	-0.348876875256091
1472	0.53045480821069
1473	-0.161892805087406
147339	0.386556460035018
1474	0.0610280339202978
1475	-0.215994305763178
1476	-0.546401653161465
147657	1.47383693340022
1477	0.335743818868108
1478	-0.926421901229167
1479	0.318924323954452
147912	-0.286230747509545
148	1.59230956330982
148022	-0.00830308367167945
148066	0.0669791002398786
1482	0.953547735159004
148229	-0.411597029701369
1486	-0.637068162489233
1487	-0.475294896785282
148753	0.0896071488230697
1488	0.15263749018094
1489	-0.23804001931913
1490	0.263061868915322
149041	0.595782974625669
149076	-0.402623497460478
1491	-1.74631735713673
149111	0.862868023779723
1493	-0.568286934578416
1495	-0.025160058681973
1496	-0.234189404772691
149603	0.22049471046094
149628	-0.321135618678158
1497	0.650647299626268
1499	0.534775609059663
149986	-1.12554115704266
15	0.285102037249053
150	0.152721062486794
1501	-0.338563041734391
150160	-0.123217054903485
150244	-1.4789405148707
1503	-0.0561063483874056
1506	-1.7103926869421
150726	0.505489313164592
150759	0.284172959159209
1508	-0.224593703215442
1509	-0.37795997935015
150967	-0.297637450111327
151	-0.420345735170085
1510	0.372445654183563
151011	0.948679174913054
151050	0.467785809353645
1511	0.273104132590943
1512	-0.542379245515135
1513	0.0624374415868283
1514	0.456908857418378
1515	0.000920327635107313
1519	0.0580186286586058
151987	0.78508791164755
152	0.0146642004901717
1520	-0.332346843027897
152006	-0.162512789892728
1521	-1.2114769686071
152185	-0.261330510689056
1522	-0.145582355219772
1523	-0.134730280353559
1524	0.131039711801395
1525	0.0743960907715008
152559	0.269842664155261
1527	-0.791226748485419
1528	0.3892118292525
152992	0.832239673981896
153	-0.162227209536841
1534	-0.3355168219282
1535	-0.370689720924072
1536	-0.333157047803201
1537	-0.0831448395861437
1538	0.741238255640147
1539	-0.210722080605149
154	0.229677037471474
1540	-0.354518222038958
1543	0.166868635627083
1544	-0.280163640937774
1545	-0.0367336137462854
154661	-0.327307961349948
154796	-0.319214407670047
1548	-0.732361817339636
1549	0.0624627585516682
155	-1.30326686296406
1550	0.0749240962512547
155060	-0.177229968343904
155066	-0.152878161710549
1551	0.26553785222852
1553	-0.926920715741655
155400	-0.179799284056589
1555	0.576674050847336
1556	0.186486884788077
1557	1.22995726326111
1558	-0.0365460731677078
1559	0.877046081003398
156	0.167500973931622
1562	0.803636367905347
1565	-0.0741491212153086
157	-0.493998190272524
1571	-0.378339094030531
1572	1.29550157338268
1573	-0.15368311801228
157562	0.702217191805052
157567	0.0213297787017149
1576	-0.0390034937673612
157680	0.381324785855725
157697	-0.126139524220176
1577	-0.35978193515887
157869	0.176205078365022
1579	-0.0393222235779752
157922	0.594658858931288
158	-0.137175896810445
1580	0.306794800419859
1581	-4.16590555070657
1583	-1.24732131855502
1584	0.538285543515578
158471	-0.330545828591284
1585	-0.562203762706439
158586	-0.085454089660591
1586	0.639549560882485
1587	0.463418148669256
158747	-0.539917445295003
1588	-0.897742556306444
1589	-0.446167994831494
159	0.157516022671098
1591	-0.478457042432726
159162	0.398433359632546
1592	0.42914076207516
1593	-0.261518244327268
1594	-0.196567093824286
159963	5.53236994667442
16	-0.377577506125658
1600	0.476534566456569
1601	-0.124612152352721
1602	-0.0224946323156558
1603	0.331528028312631
160313	-0.144136124141061
1604	0.192372590005287
1605	0.385545716307947
160518	0.0913239584848493
1606	0.0618375207779575
1607	-0.327521974194439
1608	-0.36861497566998
160824	-0.490027617314432
160851	1.29781859025417
1609	-0.7777900203168
161	-0.712941378119951
1610	-0.0235124452489994
1611	-0.323147393742758
1612	-0.296215034814563
161291	0.0856563861676678
1615	0.539527919099385
1616	0.158705437668178
1618	-1.87491475398772
162	-1.05795906279578
1620	0.356221412841163
1621	2.03903921829802
1622	0.288718865570507
162427	-0.109639692812941
1627	0.611986710981068
1628	0.0195289590825771
1629	0.0382561670005136
162972	-0.844398832930614
163	-0.0627095581025341
1630	-0.292094805338707
163131	-0.253070196880255
1632	-0.29436205078109
1633	0.214717397610686
1634	0.134024948201554
163486	-0.0632157184194617
1635	-0.201510409011238
163590	0.377158055366139
1636	-2.81371997505026
1638	0.131458446617923
1639	-0.851801980544045
164	-0.460508722773278
1641	0.0110345111002069
1642	-0.228096777224547
1643	-0.0180971566440378
1644	-0.0386849399240321
1645	-0.00508061268308394
1646	0.0205225522968759
164656	0.176769430382489
1647	-0.086279999062929
1649	-0.313272368548218
165	0.294783955622005
1650	-0.210751382428001
1652	0.300228023721233
1653	-0.103939370117304
1654	0.318689794222354
1656	0.078531481799637
1657	-0.155033623129234
1659	0.265992676941966
166	-0.287098526758331
1660	1.18021375368311
1662	0.427868072678892
1663	-0.33331432088607
1665	1.35244651115627
1666	-0.166773591685364
166614	-0.962974642856406
166647	0.43388856864508
1669	-0.0852298721288648
167	-0.58995199372133
1670	1.15513128837675
1671	0.34798722503967
1672	-0.0148634475046571
167227	0.303599923302111
1674	0.666679796881099
1675	0.0497591498513033
1676	0.0019835503975169
1677	0.159091214527936
1678	0.298877476755975
168544	0.000233045029577453
1687	0.560270339416152
1690	0.201037170532253
169522	0.830512458193713
169611	0.152631610632704
170679	-0.0603902206554382
170680	-0.159252348182828
170960	0.128570116489622
171017	-0.641315290233812
171023	0.0701744123430003
171220	-1.21833964647978
171392	-0.0634383219562859
171546	-0.0489597749752778
171558	-0.708435427604641
171586	0.00673938690735026
1716	-0.540838149125556
1717	-0.0531431193516232
1718	-0.173169722209413
1719	0.512165972292677
1720	-1.01525255294965
1723	0.120719414510084
1725	0.436147315574235
1727	-0.312015823102244
1728	0.0218750180031323
1729	-0.242320635613226
173	0.232887104541027
1730	0.418201293174854
1733	-0.343836047238139
1734	-0.154911023887737
1735	-0.504625471958641
1737	-0.138452195162864
1738	-0.132475314257278
1739	0.757878241905681
174	0.419852612729721
1740	-0.975957427840647
1741	-0.139398150011053
1742	-0.27690235192408
1743	0.732466149407804
1746	-0.744557309737399
1748	-2.79355633348347
1749	0.0588840845400053
175	-0.258411089183068
1750	-0.228304642623883
1755	-0.321302971759799
1756	-0.166720045389278
1757	-0.331376735940689
1758	1.12927622301906
1759	0.431475225954251
176	-0.00856751940291471
1760	1.45468953477778
1761	0.244600135988621
1762	0.331334097687482
1763	0.437931665273396
1768	-0.158865385924528
177	-0.0312158898573616
1770	-0.0405434067451946
1773	-0.952184897780997
1774	-0.423602972023248
1775	-1.39490785415932
1776	0.183230234980236
1777	-1.04414286989626
1778	-0.209811249180236
178	0.233690713766534
1780	0.122915992004772
1781	0.461804069867604
1783	-0.451596359445237
1785	-0.536574851421376
1786	-0.00264763665761035
1787	0.880848799284396
1788	-0.61062663376412
1789	-0.197255533731944
1791	2.08058963305755
1793	0.511539923521893
1794	-0.313947318854429
1795	0.371554861040615
1796	0.108977154520378
1797	0.0309528861046537
1798	-0.342222879853904
18	-0.54279170500475
1800	-0.421162960439211
1802	-0.396317693646369
1803	0.352207745550883
1804	0.174869693675489
1805	-0.154624696120012
1806	-0.284581294641235
1807	0.682803198983322
1808	0.159250434127045
1809	0.198887694416353
181	0.407787742437553
1810	0.144119838744964
1811	-1.06324340959101
1812	0.121506750875649
1813	-0.120903404491448
1814	1.63112955286924
1815	-0.184538359538901
1816	0.452575264901093
1819	-1.75129112977245
182	0.080764174290562
1820	-0.271331361759048
1821	-0.789426964565293
1822	0.197850630227074
1823	-0.0547322922308669
1824	0.216915345646522
1825	0.251978199242397
1826	-0.261862361573101
1827	-0.087089507734195
1828	0.157456837980457
1829	0.368436007254455
183	-0.0519749328106022
1830	0.0460666533088098
1831	-0.345582824792925
1832	0.227886065085845
1833	-0.367778269928859
1834	-0.912348851393515
1836	-0.0643779316088418
1837	-0.0151495243025283
1838	-0.690197451057391
1839	0.28972955906938
1841	-0.302897624141711
1842	0.197672417869593
1843	0.205907486562585
1844	-0.233345629896508
1845	-0.304126864557251
1846	-0.238936845175339
1847	0.17203182265915
1848	-0.0790946509166137
1849	0.249086484843536
185	0.253251507937244
1850	-0.125174024745967
1852	-0.0999645681956046
1854	1.09172987076849
1855	0.156799367618419
1856	0.1110861831825
1857	-0.0648892301059328
1859	0.0949721880797851
186	-0.0665299609459336
1861	0.50156452488945
1869	0.155420069291463
187	0.774724616192131
1870	-1.41292407767811
1871	0.564747744435454
1874	-0.0262174158950459
1875	0.0729559869413145
1876	-0.150352693476414
1877	-0.0414417045334403
1880	0.261772071908216
1889	0.220181719940736
189	-0.783756295366
1890	-0.333683453798262
1891	-0.557360229467043
1892	-0.363712066861687
1893	0.488799907080708
1894	0.225700059958923
1896	-0.137347824770935
19	-0.0429857637441227
190	-1.01722064719514
1901	0.278916510156076
1902	-0.683402646458812
1906	0.311436659564629
1907	0.33124738443425
1908	1.1278646433135
1909	0.265559205104989
191	0.189935134824396
1910	0.461402307545373
1911	0.188170639988805
1912	-0.175907662967218
1915	2.14470787150342
191585	-0.230780503940273
1917	0.176885813243814
192286	1.29301605558478
192666	1.60110951508816
192669	-0.142713977577944
192670	-0.175332034355313
192683	-0.530076441133217
1936	0.332017757901555
1938	0.238262832446436
1939	0.220990718289273
1942	0.32348832938
1943	0.355150361646499
1944	-0.164290836643455
1945	0.34888671272507
1946	0.146810314073838
1947	-1.1790078525731
1948	-0.153072616518549
1949	-0.0496237157998401
1950	-0.753708003690373
1951	-0.463157999991495
1952	0.0920337681829135
1953	0.991975308097646
1954	-2.26043074437536
1955	0.227980331322557
1956	-0.323011051010226
1958	0.223256106754359
1959	0.200607103865485
196	-0.0350102261105207
1960	0.320849615803822
1961	-0.937682786354001
1962	-0.310415507201425
1964	0.000829281144672094
196403	-0.136364130115849
196441	0.246561891079968
196483	-0.475975159799133
1965	0.00638800815445061
1967	0.208077444850436
196740	0.0349002258899094
196743	-1.35011407290602
1968	-0.0541935587228662
1969	-0.248300519879979
196993	0.00421576885556189
197	0.38790034222638
1975	0.486658316430966
1977	0.451302127380834
1978	0.00492636840225196
1979	0.0963013194429592
1981	-0.156246826434614
1982	-0.370504743165932
[truncated: 10,495 more rows]
