# Supplementary material for: Association of Protein Translation and Extracellular Matrix Gene Sets with Breast Cancer Metastasis: Findings Uncovered on Analysis of Multiple Publicly Available Datasets Using Individual Patient Data Approach
Source: PLoS One. 2015 Jun 16;10(6):e0129610. doi: 10.1371/journal.pone.0129610 (PMC4469303; doi:10.1371/journal.pone.0129610)
Supplement: S1 Folder — (ZIP) [file pone.0129610.s002.zip › S1 Folder/combunivrandbatch.rnk]

#gene
10	0.130378037721292
100	0.461282336551305
1000	0.0356321804723623
10000	-0.142259167464831
10001	-0.122286083596504
10002	-0.0241492113133952
10003	-0.293122074300617
10004	-0.405990207611689
10005	0.380898152782888
10006	-0.0882597967358939
10007	-0.270122415061396
10009	-0.891505975014606
1001	0.0991793230998612
10010	-0.188454780900975
100126791	-0.604585381092586
100127886	-0.070755313323355
100127972	0.109317431747867
100128124	0.308575905952262
100128329	0.808455820292374
100128640	-0.149519683216234
100129250	-0.198422921530058
100129271	0.280301893015742
100129361	0.233271547132726
100129460	0.154782800845362
100129482	0.0745006327817946
100129503	0.257758172735806
100129528	0.141970943049749
100129973	-0.806974184279118
10013	-0.0024075323011138
100130331	0.932895138654506
100130418	0.0189229062987892
100130449	0.0215247896298037
100130741	0.318534200200425
100130958	2.22154391908207
100131510	0.505403934002772
100131532	0.168084099030352
100131755	-0.370396169555871
100131825	0.306823199652767
100131827	0.366049480207741
100132341	-0.24965224692415
100132476	-0.468100383025691
100132923	0.708187826539474
100133941	0.0930339152077812
100134713	0.360616939002249
10014	-0.119242851955962
10015	0.0844320485598942
10016	-0.00260539873153787
100169750	0.0844083961421021
10017	-0.302944148281908
10018	0.484618157132553
10019	-0.0200980145645351
1002	0.119829102218128
10020	0.053967653971617
10021	1.48163354128286
10022	0.592491860305576
10023	-0.510458242983436
10024	1.01028726665621
10025	-0.35207753175555
10026	-0.159931094181307
100272147	0.063951888435018
100272216	0.0426287506678129
100272228	0.438120720054032
100287387	-0.42798179093646
100287576	0.514856751802494
100287590	0.291711768476248
100287932	0.0863641592172171
100288413	0.328839467070914
100288570	0.1549276046176
100289097	-0.178463921530295
100289255	-0.363317278441599
100289410	-0.00569355428852854
100289473	0.134468038708166
100293516	-0.0670319936653954
100294145	0.0366840278235052
1003	-0.0796692531002747
10036	0.589003050763391
10038	0.613156623569803
10039	-1.12660908812414
1004	0.748082812576818
10040	-0.0236194364045813
10042	0.0366878009382159
10043	-0.257595183869486
10044	-0.259140865610867
10045	-0.203600285412475
10046	0.250669779642173
100462953	-0.107306607745577
10047	0.580859209268047
10048	0.638990392729343
10049	-0.0745467164642768
100499177	0.19260815519364
1005	0.0777020193956772
10050	0.413302285229407
100505494	0.244353287492631
100505498	0.983192671779746
100505534	0.0738217401457038
100505741	-1.00880491250169
100505761	-0.842193936190149
100505879	-0.498475537409899
100505915	-0.522523016095635
100505933	-0.106551572250107
100506070	0.53757598424034
100506190	-0.0252161733772124
100506282	0.525057875754166
100506469	-0.15781130842699
100506603	0.634227940612531
100506658	0.288238790971614
100506699	1.19116271844335
100506863	1.13250356540343
100506898	1.33489689495198
100506963	-0.326537615816762
100507249	-0.102953630886312
100507331	0.212413789042169
100507388	0.462900403148195
100507436	0.114371865759852
100507458	-0.0761283007188655
100507605	-0.528843780433879
100507630	0.402544505257974
10051	0.590983960985301
10052	0.828036962734984
100526833	0.00376860761445805
10053	-0.0503288822214453
100533178	0.290632146687746
10054	0.658708046335761
10055	0.595117090988331
10057	0.614373824695596
10058	0.153297961287941
10059	0.238414455429148
1006	0.087388815705981
10060	0.287266021466383
10061	0.130541650763529
100616497	-0.0852670079343432
10062	-0.287350949552312
10063	0.173672222070965
10066	-0.496780590289841
10067	0.466247682648513
10068	0.026824555594027
10069	-0.407733957465741
1007	0.259638071007519
10072	0.26183776691021
10073	-0.395108760956547
10075	-0.892557924538325
10076	0.451692654634923
10077	0.0217997788184107
10078	-0.0628584301739605
10079	0.240118136983075
1008	0.158215743204189
10083	0.374874244138574
10084	-0.264353136843861
10085	0.0504329356058875
100852405	0.41709904049263
10086	0.168229808663235
100861540	0.452177254937567
100861554	0.256847696067947
100862697	-0.872302878518798
10087	-0.170843495082457
10089	0.000171464785391913
1009	0.0259392288758857
10090	-0.0462581784403771
10092	0.84412065252314
10093	0.389479983874328
10094	-0.184294941437125
10095	0.241764387477451
10096	0.912615650830609
10097	-0.0147062963761758
10098	-0.0953347222959546
10099	-0.350055821515906
100996299	1.40010364449555
100996485	0.375716641948538
100996492	0.538046862305261
100996756	-0.115772737128882
100996822	-0.490439041398539
100996843	-0.311838150422798
101	0.399090566329266
1010	-0.473030617852687
10100	0.326947165886189
10101	0.135365943184995
10102	0.330355670201812
10103	-0.051306327389341
10105	0.0812344713276614
10106	-0.253654879462497
10107	0.392180014850299
10109	0.210822951658424
10110	-0.0564926198258607
10111	-0.182097889478285
10112	0.44882000845115
10113	0.0713860770380671
10114	-0.494254646916765
10116	-0.119478950784248
1012	0.653241002562631
10120	-0.20502241241703
10121	-0.273736147542845
10123	0.169158406501201
10124	0.0129993370937056
10125	-0.0387253106257844
10126	-0.168791805883486
10128	0.271745424660367
10129	-0.285906349760276
1013	0.120763437938607
10130	-0.0386117104875297
10131	0.111545029583518
10133	0.160714755607513
10134	0.29866829816558
10135	-0.180299794334994
10136	0.115602107144224
10137	0.0132418345667181
10138	0.043372167121402
10139	0.176310664381665
1014	-0.142168416070251
10140	-0.0411024170442019
10141	0.408770508979265
101410538	0.336464196709685
10142	-0.286427251176959
10144	-0.0791827988951677
10146	-0.125088331084794
10147	0.256664866713387
10148	-0.347689627741071
10149	0.198460917994717
1015	0.693396559809106
10150	0.0878534076774349
10151	0.281061091360351
10152	-0.0883129845217744
10153	0.366191696694974
10154	-0.0376070223589916
10155	-0.00758316597614536
10157	-1.14454265531553
10158	-0.0629588901548994
10159	-0.253635649988175
1016	0.00318375708240336
10160	-0.18136359876932
10161	-0.230345914911899
10162	-0.532811329282956
10163	-0.654893176325087
10164	0.0936725261249672
10165	0.213711467053253
10166	0.101053561081629
10168	0.748945399584675
1017	0.928193938306501
10170	-0.184790690142335
10171	-0.122171359997447
10174	-0.297466920195618
10175	0.133532606082115
10178	0.251282673282407
10179	-0.205328127815021
10180	-0.177892150721309
10181	-0.360170092558551
10184	0.190997287063668
10186	-0.137380642846105
10188	0.303716146248374
1019	0.246536944060235
10190	0.493619324489503
101926913	0.774099426145111
101927181	0.491758720219024
101927498	-1.32459460018487
101927770	0.435133412543691
101928104	0.270875602163467
101928378	0.0314850491099275
101929148	1.21497922736398
101929550	0.449879286164115
10193	-0.128893134695396
10195	0.842029505905707
10196	0.504041781882368
10197	0.403358024271785
10198	0.998518824321405
10199	0.276620902235516
102	0.234276915976461
1020	0.0681219446541323
10200	0.068495175614647
10201	-0.230079233205379
10202	-0.0458970235939731
10203	-0.149924160085399
10205	0.227714713618387
10206	-0.20788973332202
10207	-0.522040317170822
10208	-0.111072742992957
10209	0.825990133285044
1021	0.281807060865833
10210	-0.0989758459877446
10211	-0.0319653971583469
10212	0.510117976801196
10213	0.643944767413402
10214	0.193376288916601
10215	1.29337175010358
10216	1.18188695989973
10217	-0.468609834024154
10218	0.184789150981599
10219	-0.120807797028556
1022	-0.148316060343203
10220	0.341882707118547
10221	0.156005744219841
10223	0.335359592751497
10224	-0.0790278383357161
10225	-0.343239922694809
10226	-0.0805363918058604
10227	-0.0419680028646525
10228	0.272154319245694
10229	0.0411119061085812
10230	-0.156494555547345
10231	0.0358540142303798
10232	0.143180913441218
10233	-0.187484081130919
10234	-0.134925776060006
10235	-0.123401843826488
10236	-0.291712901500081
10237	0.190110901047161
10238	0.143653929943394
1024	0.48554452886713
10240	-0.304230062623412
10241	-0.250949509220252
10242	0.248912624350241
10243	-0.231595285442633
10244	0.00333362503120483
10245	0.47304157894754
10246	0.318286657208151
10247	0.200629737673257
10248	0.365138428704721
10249	0.444785451157317
1025	-0.141708367562218
10250	-0.208265877821676
10252	-0.20872266695665
10253	-0.254272731325871
10254	0.626685091233782
10255	0.533814653348317
10256	-0.260329964454793
10257	0.185367565086832
1026	0.209166730262605
10260	-0.56035511875729
10261	-0.0905981715498385
10262	0.417735139277859
10263	-0.0508005022052545
10265	-0.0781572883396714
10266	-0.286454489122428
10267	0.110128802355314
10268	-0.281871451541564
10269	0.0712221100112663
1027	-0.0393268873158208
10270	0.491014795725698
10272	0.00712674718247103
10273	-0.0876369967744643
10274	0.123986572638136
10276	0.166658759992136
10277	-0.300945881179068
10278	0.0476913027128828
10279	-0.0403159327764781
1028	-0.120833184487816
10280	0.372525606704578
10281	0.0404548452571537
10282	-0.227125335287292
10284	-0.242236834534362
10285	0.303248055108361
10286	0.110509304554003
10287	0.452534126305342
10288	0.12303076660956
10289	-0.169735541897825
1029	0.258485053023353
10290	0.915803636333234
10291	-0.268142333411445
10293	0.977432507263754
10294	0.279198582181851
10295	-0.238296664904639
10296	-0.145099754698477
10297	0.242308355778992
10298	-0.113966317032701
10299	-0.0047456302479099
103	0.261164949153918
1030	0.0703676280093318
10300	0.820371585545297
10301	0.292136142231951
10302	0.22974274738508
10307	-0.483874182920426
10308	-0.0172491495948406
10309	-0.0370355310973865
1031	-0.0370046599648311
10311	-0.0753860037547028
10312	0.12686444904886
10313	-0.17433798456075
10314	-0.0314630544888125
10316	-0.832231195223518
10317	0.393121620365901
10318	-0.471771113352106
10319	-0.0163520444265552
1032	0.361795156789751
10320	-0.304825760652388
10321	-0.0530911948414678
10322	-0.167744826068486
10324	-0.149817496761852
10325	0.204704456791827
10326	0.513063635452039
10327	-0.531990453263341
10328	0.453083272906873
10329	0.0047320248438365
1033	0.456212951377358
10330	0.0051687453020027
10331	0.233535114110012
10332	0.202807061462024
10333	0.238141242231503
10336	0.0436724815696736
10342	0.591934772940477
10343	0.107891461330839
10345	0.118973209303429
10346	-0.206965759370608
10347	0.286476219918894
10351	-0.204696038384802
10352	-0.627959805288012
1036	-0.339297101800089
10360	0.370615298296359
10362	-0.183199744244642
10363	-0.411863882522444
10365	-0.0826033488482507
10367	0.0117919641958689
10368	0.723787791343634
10369	-0.0152632384135811
10370	-0.220593100797424
10371	0.0537104766139991
10376	1.16842934549667
10379	-0.0635537766086429
1038	0.426066940281299
10380	-0.874304726439874
10381	0.426432836350262
10382	0.212937111480762
10383	0.590025676185863
10384	-0.357949262002318
10385	0.107566434997573
10388	0.173532254833187
10389	0.732847224721465
1039	-0.0273227370016179
10390	0.0267296481730049
10391	-0.24412450723586
103910	0.113117532510705
10392	-0.0562129259060724
10393	0.322862426828137
10394	0.20026163308465
10395	-0.124161349010512
10396	-0.200312036703822
10397	0.255827512422206
10398	0.090015093267303
104	-0.0297020881919469
1040	-0.00531207887560526
10400	-0.016431576113272
10401	-0.110267638473556
10402	0.503181329593926
10403	0.336087783917526
10404	-0.179127248136039
10406	-0.0911458509768904
10407	0.270876797316562
10408	0.426900595458974
10409	0.0646203169575719
1041	-0.430276354825931
10410	-0.216857339493883
10411	-0.114335676745628
10412	-0.308438671747817
10413	0.054343868401218
10418	-0.0775237493551952
10419	-0.0017687163877501
10420	-0.300774358639432
10421	-0.619629727448906
10422	-0.0576781335300802
10423	0.0300387832472716
10424	-0.280376512857667
10425	-0.203332433189989
10426	0.159339442884983
10427	-0.0438219060686102
10428	0.452487587019806
1043	-0.176960078765105
10430	0.218764918449374
10432	0.486029400940414
10434	0.0448986473237625
10435	-0.414322543735775
10436	0.173613162757725
10438	0.00534880003886242
10439	0.0680968402792363
1044	-0.106556879010161
10440	0.783383397794667
10443	-0.209572324864086
10444	-0.382981920737672
10445	0.279344202302738
10446	0.0365661224900028
10447	0.0452304002766283
10449	0.328659216353281
1045	0.140167462948508
10450	-0.191263195659968
10451	-0.193503539791617
10452	0.42975530560977
10454	0.0827758437459232
10455	-0.289870883900843
10456	0.286683462722448
10457	0.141571466678666
10458	0.00732224032788738
1046	-0.084401623805212
10460	0.434100024952544
10461	0.34420773624232
10462	-0.329282562373391
10463	0.00304573484864945
10464	-0.225563563166412
10465	0.07996308479943
10466	-0.116265657204456
10467	-0.421804399955285
10468	-0.345163260089799
10469	-0.029737070980726
1047	-0.040738247918997
10471	0.516344080920772
10472	-0.124227101292873
10473	0.301410689076246
10474	-0.364418247499281
10475	0.0446481879117371
10476	-0.0730097371749043
10477	-0.0888709606820954
10478	-0.07295235473786
10479	0.192993305449124
1048	0.0605045354353939
10480	0.115105716553463
10481	0.365517378839458
10482	-0.268086280023031
10483	-0.315762448887799
10484	0.166271775860216
10485	0.344788630916423
10486	-0.0830148710521559
10487	-0.0252720879254769
10488	-0.0566905585060333
10489	-0.174398784042844
10490	-0.200317699700764
10491	-0.525891400600005
10492	0.327038450117135
10493	0.531747622326959
10494	-0.138004237796895
10495	0.0290911374590079
10497	-0.178706976183337
10499	0.0178899273762549
105	0.31699128397366
1050	0.00559127944010282
10500	-0.142566134608007
10501	0.507536766450395
10505	0.781065440963834
10507	-0.281168943021422
1051	0.388917390983637
10512	-0.159706469209811
10513	0.195514941756898
10514	0.556754991482664
10516	-0.250531609738565
10518	0.624537950483033
10519	-0.253331031852229
1052	-0.11547732901929
10520	-0.247833351403365
10521	-0.112978207426086
10522	-0.492423682038204
10523	0.354104112454651
10524	-0.313042865042505
10525	-0.180791677503983
10526	-0.423084558069372
10527	0.0282160675292106
10529	-0.119063411500671
1053	0.475160505794904
10531	0.263134893284598
10533	0.1828772669048
10534	0.0174656333253802
10535	0.416747045356134
10536	-0.261278732404026
10538	-0.627485315552397
10539	-0.0320743509604609
1054	0.207459680933122
10540	0.232210547716748
10541	0.689626013365637
10542	-0.268929706969925
10544	0.136793944541446
10548	-0.238770878857341
10549	0.1953180634828
10550	-0.741500059178359
10551	-0.0747703850848176
10552	-0.110792213838595
10553	0.359633920954721
10554	0.534460850311273
10555	0.100111277076398
10556	-0.299574754122083
10557	0.351631450947413
10558	0.0671929228659842
10559	-0.172701461367393
1056	0.0709097644839322
10560	0.0108017723524251
10561	0.106607930387617
10562	0.0333781222118078
10563	-0.125583460420152
10564	-0.171136036273406
10565	-0.00357684563247749
10566	0.0408537510975189
10567	0.130637218506779
10568	0.0256014866587879
1057	-0.0184588270797412
10570	0.067432718110283
10572	0.375129951211247
10573	0.618993028820102
10574	0.288880926577284
10575	0.698643389550784
10576	0.689227350773846
10577	-0.280765178181734
10578	-0.131951617997247
10579	-0.179967407727317
1058	0.892664054718314
10580	-0.0160692656504235
10581	-0.242375361329477
10584	0.0385238424566631
10585	0.164996336325562
10586	0.573637559112802
10587	-0.0320690579388819
10589	-0.0368096149009607
1059	-0.15728935766331
10590	0.178378334818551
10591	0.208452559073584
10592	0.499741605845208
10594	-0.12861347993193
10595	0.113693109824774
10598	0.621369754912518
10599	-0.411652503659509
1060	0.0191018458722926
10600	0.0329582979099947
10602	-0.0827991537308814
10603	0.226243981210343
10605	0.375007599350484
10606	0.251594091446942
10607	0.14659497636034
10609	0.177529162768988
10610	-0.181396381034689
10611	-0.219455176871057
10612	-0.104260295837937
10613	-0.276524835326761
10614	-0.197892606956502
10615	0.534469607256608
10616	-0.0902313302055692
10617	0.379133384207291
10618	-0.459854055285449
1062	0.727773252959555
10620	-0.129440631699223
10621	0.23518323102379
10622	0.446093594623241
10623	-0.248031114272423
10625	0.391531860745443
10626	0.160158608108702
10627	-0.0105879777463647
10628	-0.609073946965314
10629	0.139753514671478
1063	0.468048545592936
10630	-0.014926954257541
10631	0.178957983729845
10632	-0.370133577440348
10633	-0.0800057094458073
10634	0.151091821781783
10635	0.342993538071327
10636	-0.324165059051684
10637	0.322306466965925
10640	0.125370312527964
10641	-0.464028078078689
10643	1.00077836322958
10644	0.122287067299846
10645	0.135069201026764
10647	-0.0569812641517127
10648	0.0413749327735016
10650	1.07992410836435
10651	0.282869152830988
10652	0.499719541078672
10653	-0.147144683893653
10654	0.0180516996133927
10656	0.233075192088701
10657	-0.175563774289934
10658	-0.100602179017274
10659	-0.11227902416335
10660	0.462103699669563
10661	0.239931938765732
10663	-0.373349499624762
10664	0.326434302226133
10665	1.05739424092684
10666	0.619344238944529
10667	-0.0405928382796122
10668	0.0144747446561959
10669	0.107015133928293
10670	-0.0985603336872334
10671	-0.192899728378835
10672	0.187602935700002
10675	0.168883696106596
10677	0.166440106466696
10678	-0.073347527787356
1068	0.598298634837986
10681	-0.156018147993554
10682	0.216295104166605
10683	0.561280091547087
10686	0.244966610136361
10687	-0.211522102726629
1069	-0.204165827013085
10690	-0.631837928853907
10691	-0.102013273444098
10692	0.551004819731767
10693	-0.335907279275829
10694	0.745698777667169
10695	-0.379697078130079
10699	-0.276774935091857
107	-0.0343776262386262
1070	0.0790256281587048
1071	0.314351698854985
10712	0.51412010126813
10713	0.161185849056804
10714	0.313032658278694
10716	0.691667403742379
1072	1.81898665283814
10721	0.957327791074323
10723	0.142994671280687
10724	-0.143465461431148
10725	0.0715142346105047
10726	-0.358175658906981
10728	0.397697430042805
10730	-0.178390005527592
10733	0.757957553293749
10734	0.140041998327913
10735	0.0282426648987122
10736	0.179030846020499
10737	1.1185136670567
10738	0.401385204128474
10739	-0.390612745888971
10740	0.569417361056609
10741	0.757928749451376
10742	-0.311495677812464
10743	-0.40849053821796
10744	1.85109143053037
10745	0.403804906153204
10746	-0.266898847828937
10747	0.102268546290309
10748	-0.953736283350776
10749	-0.131495860308787
1075	0.0424201470111076
10750	0.0473996358501213
10752	-0.391842546416621
10753	-0.0876128763067749
10755	0.273591820890094
10758	0.334151773676939
10761	0.019379674512666
10762	0.0330923204433288
10763	0.0598220913019902
10765	-0.0201575298023006
10766	-0.314193099887926
10767	0.160836099962991
10768	-0.749363326782276
10769	-0.140787408128838
10771	-0.249615280858824
10773	-0.7289002585656
10775	-0.0602163843773165
10776	-0.139743446273736
10777	0.606355192025377
10778	-0.0944081018406017
10780	-1.91247899203361
10781	-0.388267971952002
10782	-0.0158520025482179
10785	0.497494019214007
10786	0.494672540200661
10787	0.384672554971818
10788	-0.20047146023335
10791	-0.35998262275805
10793	-0.354471107141083
10794	0.253146369129213
10795	-0.0760528922745474
10797	0.262633358350729
10798	0.31979680918465
10799	0.59221020839033
108	-0.0292738585891605
1080	0.256690617003222
10800	-0.926395437943648
10801	0.13969928318099
10802	0.037070415951912
10803	1.29935847166454
10807	0.649268214299303
10808	0.373705797494168
1081	0.10329414510676
10810	0.0550768635628198
10813	0.00215955300286991
10814	0.255189082324554
10816	1.36375063114666
10817	-0.0930621679586712
10818	0.0415682891801124
10819	0.0198971985892827
10821	0.341903614158747
10824	0.559643801315396
10825	0.237133074666403
10826	0.399421568442995
10827	-0.964172119688642
1084	-0.0705558172943834
10840	-0.136088684068199
10841	-0.307761227193347
10842	0.629058560755228
10844	-0.120026299889
10845	0.174295103787502
10846	0.674118900037851
10847	-0.0551491553092646
10848	0.0913697538951284
10849	0.422971908088207
10850	0.722851283485403
10855	0.460618801074113
10856	0.22941455100402
10857	-0.100495926201159
10858	0.549690291150121
10859	-0.310412831734954
10861	-0.00653198044312143
10863	0.0536966662743384
10864	-0.197182047889188
10865	-0.491622028775648
10866	-0.00613877193196993
10867	-0.55958817897564
10868	-0.37194261473738
10869	-0.37782111949846
1087	0.00537953745600104
10871	-0.0227806579136097
10873	-0.277641704564036
10874	0.33260873135746
10875	-0.204584236045914
10876	0.652355910695131
10877	-0.0657408203443981
10879	-0.556539747018347
1088	1.67069024871209
10880	-0.262133478172945
10881	-0.123905487053772
10882	0.879969184169362
10884	-0.048825169286442
10885	0.166031979570182
1089	0.433988418824782
10891	0.589950758271824
10892	0.0939473172120677
10893	0.37728580253625
10894	-0.0744184146666681
10895	0.257655580760797
10896	0.0433838883050157
10897	0.396717467498411
10898	0.407773703184618
10899	0.270056217802717
109	0.148451373514875
10900	0.38521938756522
10902	-0.226700640143775
10903	0.0339662512669872
10904	-0.161070475501343
10905	-0.384930644693507
10906	-0.494975420835728
10907	0.0916365106113737
10908	-0.0942659041846266
10911	-1.12184960888241
10912	-0.0410795697374584
10913	0.360759306279268
10914	0.22864375071404
10915	0.391089618946796
10916	-0.0458911406572067
10917	0.000918749807990575
10919	0.0496727502695094
10920	0.0278684499821046
10921	0.352718852281286
10922	0.476878228846749
10923	0.34883413748596
10924	-0.0746463896264617
10926	0.3739726994848
10927	-0.14041036947828
10928	0.0493330255719075
10929	-0.127602191325921
10930	-0.00835876254222856
10933	0.154245350191389
10935	-0.409396872373819
10936	0.180328148715381
10938	0.0285676216665658
10939	0.357271615903645
10940	0.434020908638173
10942	-0.026314535109348
10943	-0.244830260767586
10944	0.05418325091671
10945	-0.0936748161048323
10946	-0.330825445399186
10947	0.129270288466315
10948	0.165575662551913
10949	-0.460565723693316
10950	0.212803600730119
10951	0.373061798654771
10952	0.328856856574448
10953	0.830119058317755
10954	0.115265207415884
10955	0.226793130357709
10956	-0.605444747706217
10957	-0.565949783239074
10959	0.230922577786777
10960	-0.15679066919076
10961	-0.691150648083822
10962	0.217646622405219
10963	0.16067717741795
10964	0.0276174639403099
10966	-0.208917109860234
10969	0.323044978084093
10970	0.07979434735057
10971	0.570628569660406
10972	-0.575861722993376
10973	0.167310917465646
10974	-0.121341400279432
10978	0.296875348334673
10979	0.150660843219796
10980	-0.215050544371302
10981	0.184162674799199
10982	0.336152833712511
10983	-0.592700647320462
10985	0.295907530825878
10987	-0.0194809452460656
10988	-0.10681076039093
10989	0.00400560313496844
10990	-0.123246070272749
10991	0.216788651585245
10992	0.559056017182465
10993	0.741192074121441
10994	0.390230196837131
10998	-0.0268244966346225
11000	0.0412517764280251
11001	-0.194712422682535
11004	0.455353148617766
11005	-0.259692228560879
11006	-0.27915720682158
11007	0.159627390353862
11009	0.219640045934067
1101	-0.341712417752803
11010	-0.0830489377503841
11011	0.221056650855947
11012	-0.14231386220495
11014	0.294459154269776
11015	0.062521975926767
11016	-0.0130851568068595
11017	0.0901809126607235
11018	-0.325073798046773
11019	-0.766248631001913
1102	-0.234021814423472
11020	0.174928625962141
11021	-0.123692252811546
11022	0.433372305609654
11024	-0.457366150255591
11026	-0.220617531160037
11027	-0.772390072047949
1103	0.564885625231439
11030	-0.135304978589217
11031	-0.0228814380515393
11033	0.112382266764458
11034	-0.216170907566289
11037	0.484635676413088
11039	-0.163469572315388
1104	0.0665593408215719
11040	-0.402786121620155
11041	-0.282924509694843
11043	0.126551230707752
11044	0.675212159047657
11045	-0.220857533758397
11046	-0.539661611110021
11047	0.427328846787013
11049	0.489983671573812
1105	0.0264167998033922
11051	0.29026971642424
11052	0.634193332448784
11054	-0.0322411245912675
11055	0.808698754476096
11056	0.144106007112215
11057	-0.00200657527494382
11059	-0.124089492458719
11060	0.421234720599207
11061	0.0111554938492134
11062	0.00596321951926393
11063	1.26073730969903
11064	-0.166205578260847
11065	0.605651351877302
11066	-0.172824440236637
11067	-0.00833299992085005
11068	-0.434861508955686
11069	-0.433436732274692
1107	-0.0443220733904617
11070	-0.761588935859536
11072	0.036539696948668
11073	0.558351115739621
11074	0.74140953000023
11075	0.321702407846045
11076	0.0205504775857714
11077	0.366788832872971
11078	-0.53199010671008
11079	-0.113272139977774
1108	-0.458891043693621
11080	0.0927441229175592
11081	-1.66342294044977
11082	1.25629732215784
11083	0.117781315541472
11085	0.202386630414299
11086	0.38780396199608
1109	-1.36853340899553
11092	-0.243842717264153
11093	0.515004252294163
11094	0.480644041870794
11095	-0.322813551855915
11096	-0.130406934429343
11097	0.596599481512098
11098	-0.147419787606354
11099	-0.0215778549934048
11100	-0.0514198225258938
11102	-0.39885351818404
11103	-0.0479125462735269
11104	0.226727109260129
11107	0.582316761999918
11108	-0.168021009755825
1111	0.468840862250835
11116	-0.173476779487968
11117	0.0931490432817983
11118	-0.251723342734325
11119	-0.291167813771439
1112	-0.0660223203181944
11120	0.402102354675398
11122	-0.255907791568284
11123	0.0564500313851191
11124	0.14323653260017
11126	-0.48685833088808
11127	0.0470670950369448
11129	0.217756439368855
1113	0.138184572841816
11130	0.433171495845989
11131	-1.04322580576603
11132	-0.0550650955301455
11133	-0.0612337219010715
11135	0.301615556843313
11136	0.342347761225051
11137	0.279741939076332
11138	-0.384051750179681
1114	0.0782371382760283
11140	-0.283876858030666
11141	-0.217418860816816
11142	-0.0179397694040934
11143	-0.00432177778758308
11144	0.642346352761717
11145	-0.18184845943315
11146	0.00951702288431737
11147	-0.299318687532451
11148	-0.484713801720863
11151	-0.222716637709955
11152	-0.474758498616152
11153	-0.29814806429038
11154	-0.73373358211041
11155	0.0949444635652424
11156	0.42988596437809
11157	0.210901688951474
1116	0.0264241704205102
11160	-0.002457409486384
11161	0.0116904206783723
11162	-0.338826977257047
11163	0.224597974340801
11166	0.00178604573246738
11167	-0.0364936781372604
11168	0.188872520912479
11169	1.76042563481372
1117	-0.126166266136671
11170	0.069088764276963
11171	0.348837820845089
11172	1.33167203393891
11173	0.122022400023466
11174	-0.551257823544135
11176	-0.0326452545311241
11177	0.275085544620695
11178	0.285333007856129
11179	-0.297144440909354
1118	-0.491330183953266
11180	-0.467026108914852
11181	-0.637652801637678
11182	0.225783336766304
11183	0.265361497027887
11184	-0.145478461299722
11186	-0.223138806487084
11187	0.134286083652863
11188	-0.344138087065311
11189	-0.115728391744634
1119	-0.0677619612407876
11190	0.345463460434762
11191	-1.01224354256679
11193	-0.0857942884584033
11194	-0.148912072725557
11196	-0.260123912454228
11197	-0.0255119435465994
11198	0.135313287945387
11199	0.549564623510249
112	-0.104302196179766
1120	-0.170838922953476
11200	0.127494712673186
11201	-0.164074251707403
11202	0.220126089528666
1121	-0.104833407744891
11211	-0.0974724808971811
11212	-0.0553090312450645
11213	-0.557348756348998
11214	-0.284797945985041
11215	-0.203944022669721
11216	0.126601457145645
11219	0.17526075849783
1122	1.94177411227887
11221	-0.0651376814371743
11222	0.418481548934643
11223	-0.351653057057454
11224	0.144272915991127
11226	-0.0654021471314219
11228	-0.456014063501644
1123	0.394948863428452
11230	-0.276661726511022
11231	0.219475376002299
11232	0.472373263147503
11234	0.0408380562336129
11235	0.583121967405509
11236	0.177863428094879
11237	0.306272571553933
11238	-0.0870856969029297
112399	0.19381829523438
1124	-0.25405320694867
11240	0.0770108148241713
11243	-0.144218726847347
11245	0.0536194713272137
112464	0.0926285034159461
11247	0.284405946140278
112479	0.0305497362685638
11248	-0.284219250648738
11250	0.0520716823793522
11251	-0.426001084794723
11252	-0.260040928059188
11253	0.407682315966777
11254	-0.00656492614871775
11255	0.276554495507776
11257	-0.233502648588406
11258	-0.0173866194259685
11259	-0.04368465000291
11260	0.415184457071119
11261	-0.51954211568021
112611	-0.0780474589257504
11262	-0.253102848873356
11264	-0.217421250857258
11266	0.609471210354348
11267	0.0379987997151647
11273	0.133189814238607
11274	0.0439546471008912
11275	-0.0828394269719131
11276	-0.373814691094829
11277	-0.221344777399014
11278	0.00682776680454721
11279	0.396145686227056
11280	0.325941228036227
11281	-0.20171925479287
11282	0.118948950627125
11283	-0.0980053924683055
11284	-0.0480498845486638
11285	0.18651946767392
112869	-0.850449176513455
1129	0.33933417068298
112950	-0.0197369846010076
113	0.211721683196102
1130	-0.116574968051178
11309	-0.0616203865420497
1131	0.262510976310207
11311	0.15432753374671
11313	0.243843020851881
11314	0.282007020645005
113146	0.0976865778217636
11315	-0.590876246742369
11316	0.0134973733509372
11317	0.269223868878905
113177	-0.574660257208452
113178	-0.133366841698207
11318	0.280177723495799
11319	-0.485491176083991
1132	0.917872995055918
11320	0.0468618659915546
11321	0.282638726583938
11322	0.341840043147682
11325	0.00230908801273543
113251	0.221092826638684
11326	-0.0833061055810252
11328	0.156984151339775
11329	0.395824599276399
1133	0.296816718477046
11330	-0.249391870627041
11331	-0.115491251419211
11332	0.273789093873643
11333	-0.0656261421038876
11334	-0.876838946778927
11335	1.03760698441173
11336	0.226992074989048
11337	-0.553735614705765
11338	0.483228021517715
11339	0.471379516602226
1134	0.347459646935344
11340	0.00674236035321112
11341	0.105870511798283
113419	-0.193935989162446
11342	0.0558727403285523
11343	-0.0252748746060207
11344	-0.150969041721032
11345	0.00560023021201574
11346	-0.221217773516032
1135	0.622262513681033
1136	0.370364562720623
1137	-0.0980551456412148
113791	-0.916932538792254
1138	0.727479129206585
113835	0.477711351165783
113878	-0.339118473276931
114	0.13051631936897
1140	-0.465380090545735
114034	-0.448952412665541
114044	0.571037302185163
114049	0.0419053732809246
114088	0.232372837127841
1141	0.272863088231618
1142	0.360519349111201
1143	1.5266267269397
114327	-0.0757857048475501
1144	-0.000873294751024498
1145	-0.150465196273756
114548	-0.0131705713557131
1146	0.508378526768909
114625	-0.156562129034834
1147	0.293853231290867
114758	0.725691016618724
114791	-0.535106450066615
114818	0.213201152412542
114819	-0.113098637254327
114876	-0.383779016727928
114881	0.295090017563601
114882	-0.0565032719543895
114883	-0.0571865344809744
114884	0.0577831656852759
114885	0.421540241001206
114897	0.305203669286433
114899	-0.10731930849842
1149	-0.178294369313439
114908	-0.0467924112457807
114932	-0.391414964916838
115	-0.0990372000280749
115123	0.124833343976113
1152	0.147293408983837
115201	0.0949434033999235
115207	-0.181220474819353
115290	0.286403497514404
1153	-0.470652676334031
115353	-0.288769937253792
1154	-0.316968045611217
1155	0.166489383379015
115653	0.404515294374444
115703	0.433560516427854
115708	0.458810873668325
1158	0.179770335549579
115817	-0.468016577824267
115939	0.141708261105459
116	0.555914790868148
1160	-0.45989418977802
116039	0.0824605020230114
1161	0.290073514197959
116138	-0.0217850992777697
116285	-0.0635444793691516
1163	0.523760197943415
116372	0.777746573867544
1164	0.409692850329944
116496	-0.178333202760606
116828	0.535048131802081
116832	0.218108700705649
116984	-0.0693066630997309
116985	-0.236771255366936
116986	0.669352904277721
116987	-0.324464586553685
117	-0.2702575657485
117153	1.13532968291466
117178	0.10099762567952
117246	0.263728450593838
117247	0.555459964655079
1173	0.168145033661064
1174	0.38620578124775
1175	0.122057916493711
1176	0.0361324318502936
1178	0.65290017158933
1179	0.509125048658668
118	-0.389113294650478
1180	0.047884266751706
1181	0.516616025639482
1182	-0.304402296824754
1183	0.135591441598485
1184	0.151792988807747
118491	0.253742041884489
1185	-0.518778648056881
1186	-0.0416289659091088
1188	-0.0652197377795889
118987	-0.235836258975016
119	-0.165230413307341
1191	-0.139589219798961
1192	0.566601499204836
1193	-0.253401608054995
1195	-0.164983434158203
1196	0.275971024816032
1198	-0.344175842109149
12	-0.0905645249515681
120	-0.044436647590392
1200	-0.0601215776934137
1201	-0.28356780292875
120227	0.562019259039107
1203	-0.362040972855041
120526	0.0848560354212439
1207	-0.0120936023268312
1208	0.388965360341149
1209	0.220388084137258
121006	-0.735886633768902
1211	0.427848140542072
1212	0.372920489795964
1213	0.5312171027037
1215	-0.396669537431657
122616	-0.354016034556188
122704	0.799418356495448
123	0.480446677560626
1230	0.0868476913086958
1232	0.00479814391276109
1233	-0.0484060374254392
1234	-0.256889696010804
1235	-0.892838440801535
1236	-0.135515960672675
1237	0.106313723168691
1238	0.179208352580265
123803	0.0941056381923691
123872	-0.0366338848322833
124	-0.0294860006181213
1240	-0.185077223201644
124044	0.245015034778002
1241	0.642513919602097
124152	-0.359152825773422
124222	0.253602124569275
1244	0.143752505180088
124565	-0.133785414977064
124583	0.00278833327174012
124801	-0.0235936658816944
125	-0.105450680752241
125058	-0.185035984375456
1258	0.111798009925732
1259	-0.0336033038308754
126	-0.287159222627864
126017	-0.0483219791173526
126070	-0.0960821751099084
1261	-0.505799051159386
126208	0.0346872123439077
126231	-0.065259345541536
126298	0.0958097286521068
126299	-0.132043883718063
1263	0.110408293198166
126321	0.0318106246195114
126353	0.0468976921239445
126393	-0.0308229691273866
1264	-0.080936470736015
1265	-0.243836453505583
1266	-0.147761960892025
1267	0.359958374361655
1268	0.742507532274839
1269	0.319163467183815
1270	0.510132934248922
1271	0.55592788972634
1272	-0.59088385597853
127534	0.232503871401518
127544	-0.0816794758328656
1277	0.0781028059147109
127703	-0.173524975137175
1278	0.05722463262683
127833	0.0897239149771424
128	-0.0776728879728491
1280	0.117154864231371
1281	0.107013764141975
1282	0.527323836299149
1284	0.316734783148569
1285	0.62279041244233
128553	-0.0392920774761737
1286	0.277735155109272
1287	-0.0706171240173793
1288	-0.0146714730296522
128872	0.480608420775129
1289	0.0706159644473262
1290	0.0809633895473898
129025	-0.301513640575834
129080	0.309532629828815
1291	0.00285989309716317
1292	0.00470850263604176
1293	0.104992094061907
1294	0.0386357297515179
1295	-0.684343954165478
1296	-0.148543252329676
129642	0.231893213756343
1297	0.668400399499538
1298	-0.0124114022220186
1299	0.077442437949583
13	0.0319221145260012
130	0.653847566984086
1300	0.059792685107285
130074	-0.102583197515666
1301	0.120853795423045
1302	0.398890760711758
1305	0.400720781879053
1306	-0.000599016136483148
1307	-0.182850646222647
1308	-0.428212197746105
130814	-0.189386892881547
130916	-1.12366516331818
131	1.10777311916984
1310	0.234776603561084
1311	-0.0467310602119334
1312	-0.0748859527648866
1314	0.0112784913701118
131408	0.48315195188383
1315	0.454015147351439
131544	-0.158780753151563
131566	-0.0270926421038816
131578	-0.0577545237921763
1316	0.185734594319889
131601	0.378136394716034
1317	0.221273672337
1318	-0.31780572361286
132	-0.194576936616662
1325	0.347085975277151
1326	-0.290915339511708
1327	0.827101283794099
1329	0.278674572244322
133	0.305303336723431
133619	0.156051163140082
1337	0.460027477735012
1339	-0.487960745847954
134	0.292191689674136
1340	0.16713616431896
1345	0.0810994014951694
1346	-0.0457966046828662
1347	0.548808188232909
1349	0.344777642270719
1350	-0.288359223787845
1351	0.1373681985362
135138	-0.170804822944194
1352	0.346667539747666
1353	0.234293817389642
1355	-0.434995343799085
1356	0.108326720167734
1357	-0.73854738515569
1358	0.374558740671691
1359	-0.166085698176465
135948	-0.0206863757116139
136	0.269446972451621
1360	0.0284256282756174
1361	0.012100372792132
1362	-0.0322881901468994
1363	-0.17566083667659
1364	0.0994775045534662
1365	0.000565039589755042
1366	0.0681621136732027
1368	-0.0229740651912766
1369	0.161272684387384
1370	0.537150608385512
1371	0.338443204484722
1373	0.1617285668225
1374	0.116309197001339
1376	-0.0733139883841127
1378	-0.0099471017821957
137886	0.0258223408146652
1380	-0.243335988189853
138046	0.182312822614158
138050	-0.0706992388650985
1381	0.0721690246194645
138151	0.0269241650622686
138162	-0.459445406833209
1382	0.0556845030356281
1384	-0.0951236146176908
1385	-0.258382375430826
1386	0.045316735511294
1387	-0.0430867488023998
1388	0.253890623285929
1389	-0.539411551719046
1390	-0.291956004295702
139081	-0.289908683951365
1392	-0.0211699085035763
1393	0.385591923585123
139322	0.16406792918232
1394	0.538526694566313
1395	0.72349457998255
139538	0.263608751491014
1396	-0.0528365874775261
1397	-0.132502283021672
1398	-0.18338444736415
1399	0.265203570651751
14	-0.293317457893398
140	0.0750556005901272
1400	0.212122630600089
1401	0.629233516554412
140290	-0.03603368782618
1404	0.499920946961191
140459	0.326410155408761
140460	-0.0261916400517396
140461	-0.200051170500872
140462	0.442621438102937
140465	0.0750661754888797
140467	-0.0302725864178306
140545	0.285699670329901
140578	0.231970384930673
140597	0.199164980409314
1406	0.709058289470686
140609	0.27497517959847
140678	-0.585160024813615
1407	-0.00134789968564655
140710	0.509446762086511
1408	-0.909886380357524
140801	-0.911069248607046
140803	0.0824768595473197
140883	1.2501554741459
140885	0.0580741295768671
140890	-0.101558822747795
1409	0.107810546167078
141	-0.0114687602844042
1410	0.0758462821692022
1411	0.548114771815451
1412	0.22222426532924
1413	0.465701993317654
1414	0.0696901537088294
1415	-0.0550734392747358
1416	0.39828618574358
1417	0.150340780117019
1418	0.153244500210596
1419	-0.111877264517292
142	0.302038602828603
1420	-0.328009286672646
1421	0.259642887583644
142684	-0.0504681364311322
1428	-0.0157891920151582
1429	-0.0542193215120578
143	-0.295439521258143
1431	0.116942781374311
1432	0.47769074147838
1434	0.396880337721283
1435	-0.649705792647585
1436	-0.361131757034636
1437	0.181773411109556
1438	-0.761619065145006
1439	-0.130876124749862
1440	-0.0443481823421416
1441	-0.318975268548278
1442	-0.113725697188403
1443	0.443554168875766
1444	-0.583417478632493
144404	0.037350390792664
1445	0.29307968383607
1446	0.00778559462638912
144699	-0.124944249889567
1447	-0.123743882385709
1448	-0.0313764334260128
1452	-0.245102269397908
1453	-0.0964242836117771
145389	0.156692088029614
1454	0.0496658997185631
1455	0.159141577838368
1456	-0.191355198388302
145678	0.200670082053809
1457	0.0742603521724532
1459	0.277880513465631
146	-0.188656491039944
1460	0.261976085308277
146057	0.773481555889853
1462	0.063550127491864
146227	0.276750219910791
1463	0.091481761467433
1464	0.251484068004518
1465	-0.189039754562466
146542	-0.447459151564931
146562	-0.30211579760584
1466	0.124191277039444
146691	-0.000720575983492574
146712	0.184010270833834
146754	0.389097894987202
1468	0.205454180772989
1469	-0.111195043329191
146909	0.724646763393577
147	-0.113044010848912
1470	-0.331628725750687
1471	-0.271457301257737
147172	0.338342301535876
147179	0.203189692342055
1472	-0.205812954546313
1473	-0.195807032926087
147339	0.893118736508217
1474	0.0184737052019481
1475	0.00499439216997648
1476	0.0796149139572484
147657	0.362490815718541
1477	0.414213102241679
1478	-0.016193215933384
1479	0.628273399069042
147912	0.106908966633117
148	0.555918125600521
148022	-0.0122854809890089
148066	0.133334606197324
1482	1.09026088033501
148229	0.122240927101009
1486	-0.550933091213389
1487	-0.509759946839227
148753	0.641995699277725
1488	-0.190549422590483
1489	-0.192759453210232
1490	0.0624967162189152
149041	1.13536960883432
149076	-0.214558881321651
1491	-1.02735887369063
149111	0.329218782294931
1493	0.0176232928902667
1495	-0.293496546398324
1496	0.129102751503885
149603	0.456516443271589
149628	0.292421122000034
1497	-0.0689416126469129
1499	0.291771059971269
149986	0.379268624419161
15	-0.424059416833346
150	-0.265074100045914
1501	-0.292405861192321
150160	0.0186708354391961
150244	-0.268712872778459
1503	0.32694482655108
1506	-0.28236336536558
150726	0.468022410644337
150759	-0.0571109956288028
1508	0.437147358448392
1509	0.100243399263814
150967	-1.29527664450675
151	0.466618377492264
1510	0.391190138489804
151011	-0.0351618207497981
151050	0.826338425257107
1511	-0.208312190510612
1512	-0.232798488495401
1513	-0.0177418784690852
1514	0.592292299977168
1515	0.402710563146122
1519	-0.389937226388881
151987	0.0902047461920942
152	0.378961245448849
1520	-0.114124478331215
152006	-0.428762316254171
1521	-0.605546561033663
152185	1.39125014512545
1522	0.0169313299426192
1523	0.257420304322898
1524	-0.274292888548693
1525	0.0514570208373121
152559	0.630117031641715
1527	-0.0767349030746808
1528	-0.190989396501233
152992	-0.225880547298777
153	-0.527450423683274
1534	0.0423548132116275
1535	-0.00043196141714829
1536	-0.145745532804881
1537	0.192568281592469
1538	0.771203471014371
1539	0.0484744064002689
154	-0.553547583117199
1540	0.149918081946492
1543	0.345924441898809
1544	0.366338918762211
1545	0.00800284059129207
154661	-1.11219665101795
154796	0.327920479635005
1548	0.0980923717307318
1549	0.12654086887495
155	-0.205695471837425
1550	0.130258170036678
155060	0.26422915268046
155066	-0.0524949698819283
1551	0.115713342683202
1553	0.253884484640762
155400	-0.00809566984005549
1555	0.510651751421351
1556	0.020695021265766
1557	0.597735072280464
1558	0.468523521032235
1559	0.5847081878796
156	0.300466101510664
1562	0.661267217609851
1565	0.335540445504816
157	0.236184749196476
1571	-0.0704971431635917
1572	0.616825036857626
1573	-0.00876212423677725
157562	0.544720330772172
157567	0.121769540838246
1576	0.342575251955781
157680	0.05135640595731
157697	0.3115060504983
1577	0.226713142618625
157869	-0.664170614653508
1579	-0.147402584029777
157922	0.623340803351581
158	0.239514765381036
1580	-0.0682304695737335
1581	-0.565564768658521
1583	-0.511301446749671
1584	-0.00995113010567311
158471	-0.0914194965554667
1585	0.143437674244597
158586	-0.136819977923294
1586	0.222734418053922
1587	-0.926421993131992
158747	0.295836528561715
1588	0.0505209141616092
1589	-0.33827717891588
159	-0.021777545637887
1591	-0.159115495854077
159162	-0.493397341149421
1592	-0.38055406128489
1593	-0.182059202565835
1594	0.118607490563142
159963	1.28478063260994
16	0.405524380952877
1600	-0.0309092484529962
1601	-0.166720708203497
1602	-0.079971824743979
1603	0.130159385529891
160313	0.803078165670703
1604	0.189150022900328
1605	-0.114839413243251
160518	-1.36847424656341
1606	-0.415607229070192
1607	0.656130455022081
1608	1.23186175143034
160824	-0.214198062322662
160851	0.074808800068043
1609	0.0712554778164449
161	-0.678369495694135
1610	0.45633829617645
1611	-0.0236422571780863
1612	0.215287622262892
161291	-0.205726231367801
1615	0.495298030395286
1616	-0.27405692430069
1618	0.170524831338019
162	0.609086837722049
1620	-0.044536862450534
1621	0.324238123654679
1622	0.129590616634079
162427	-0.253759581598454
1627	0.428493893193025
1628	-0.413106616238225
1629	0.197519439148786
162972	0.33001701642369
163	-0.236903445293554
1630	0.230162638503282
163131	-0.0862429443214178
1632	-0.203689800232852
1633	0.291927982609303
1634	-0.120196051066738
163486	-0.0842175714795629
1635	-0.532817134163306
163590	0.233184981340786
1636	-0.505649934483723
1638	0.203825561053774
1639	-0.537043502421765
164	0.65688656315977
1641	-0.0463205112684898
1642	0.200851916260296
1643	-0.215768684556573
1644	0.145252521451905
1645	0.0437909278983705
1646	0.0313508994177201
164656	-0.18608481276718
1647	-0.166713727502485
1649	0.407551279723666
165	0.0891823920145839
1650	-0.210814228353599
1652	0.0929548645916356
1653	-0.29472226401567
1654	0.0746172274534545
1656	0.305723593095484
1657	-0.239198963247263
1659	0.026779469294614
166	-0.408212259401515
1660	0.848277651709394
1662	0.265594229585024
1663	0.429295386225695
1665	0.163251165524188
1666	-0.143955785693143
166614	0.539540031353187
166647	0.238161961490571
1669	-0.0521149480037635
167	-0.274656728060279
1670	0.979532902566508
1671	0.93574434899527
1672	-0.0370985378095898
167227	-0.143817100973942
1674	0.352747427310798
1675	-0.136975452210226
1676	-0.0411570689768705
1677	0.233867075829016
1678	0.897513306265309
168544	0.067934921268792
1687	0.31407842991447
1690	0.310355148504368
169522	0.68852660279485
169611	0.0266295892412527
170679	0.594476284272953
170680	0.135696808006544
170960	0.160211470467095
171017	0.103081653630724
171023	-0.160142657333345
171220	-0.261583020088372
171392	0.116822267265243
171546	-0.0821813666090579
171558	0.0991262594888924
171586	-0.0181266230160783
1716	-0.0526455787036946
1717	0.397259892108254
1718	-0.236829456462701
1719	0.437815974717711
1720	-0.925876538830248
1723	0.839365646140422
1725	-0.112999157175522
1727	0.357562712893111
1728	0.131660689511339
1729	0.295490432699506
173	0.195658749379629
1730	0.13297057874713
1733	-0.208829654883417
1734	-0.0879090345945172
1735	-0.0719610011730803
1737	-0.0588163794467591
1738	-0.0650367723263152
1739	0.449918889816739
174	0.150077306361118
1740	0.0197165177443896
1741	0.100275038034952
1742	-0.026342937146297
1743	0.293004462047239
1746	-0.677739737871829
1748	0.0650763633083631
1749	0.211617243492293
175	-0.424762354868323
1750	0.275096320303577
1755	0.239420911809268
1756	0.214831210875091
1757	-0.305610455568535
1758	0.683017266299141
1759	0.264288767269211
176	0.190656740814239
1760	0.286716179388493
1761	0.620553197126994
1762	0.186335839282069
1763	0.752767063202327
1768	-0.320192807659985
177	0.359323538321544
1770	0.107974264102699
1773	0.553153011576661
1774	-0.259402314436609
1775	-0.401840434108064
1776	-0.23172301197566
1777	-0.485976565149522
1778	0.112987024978663
178	0.0158639078950763
1780	0.304032415624623
1781	-0.474416713831322
1783	0.220111417494186
1785	0.0121118845056823
1786	0.142152682035575
1787	0.79025814828309
1788	0.526979825155262
1789	0.64458167195524
1791	0.222339377294296
1793	-0.518045170911986
1794	-0.198624725078206
1795	0.44480261551747
1796	-0.518673223724209
1797	0.168927900895374
1798	-0.242107712847622
18	-0.182166693063111
1800	-0.188203704184787
1802	0.292580452461591
1803	0.092583900993052
1804	0.830833178403431
1805	-0.26393478076489
1806	-0.272173809236943
1807	0.664377085882466
1808	-0.0791355728714827
1809	-0.000680647808317502
181	0.0887420673710608
1810	0.0763862221346856
1811	-0.546837064185654
1812	-0.160045612740476
1813	0.135916160516333
1814	0.144229004783161
1815	-0.184628560504745
1816	-0.0943375949083319
1819	0.0611466548337133
182	-0.00713278185423349
1820	0.360495584727492
1821	0.235794558826789
1822	0.355295627619637
1823	-0.231639050114866
1824	0.330894943384605
1825	0.206626879641832
1826	0.0630826328513049
1827	0.00871357628505517
1828	0.292594998929317
1829	0.182874314049089
183	-0.0512454718284081
1830	0.112727195849782
1831	-0.372154151940224
1832	-0.0596098237172613
1833	-0.196365436882843
1834	-0.583881762296385
1836	-0.0270996389217298
1837	-0.0219472729666679
1838	-0.28106569482152
1839	0.273428732595595
1841	0.41966112075057
1842	-0.218146582792106
1843	-0.0488742964542234
1844	0.00249267506909736
1845	-0.170634508285874
1846	-0.360144760223598
1847	-0.198823184095754
1848	-0.175910126960609
1849	0.104142426988268
185	-0.0887575028583958
1850	0.0618183926930454
1852	0.258852527380974
1854	0.537982484216974
1855	0.0321160181940592
1856	0.241255530238644
1857	0.219634070230151
1859	-0.0515302508116498
186	0.648335013199168
1861	-0.271483295758074
1869	1.14918453812673
187	0.521222261633572
1870	0.0837469645082963
1871	0.553126954897659
1874	0.278140143955954
1875	0.175768603367962
1876	0.063933643946435
1877	0.0429644314599707
1880	0.0172059387923286
1889	-0.0300273039309272
189	-0.0677441069239187
1890	0.0879957164887102
1891	-0.305402029838023
1892	-0.263091621864102
1893	0.0174695034864924
1894	0.33015207935177
1896	0.107928274349468
19	0.0884865824270958
190	0.108427420050849
1901	-0.415369743891312
1902	-0.84387121114577
1906	0.276560166445829
1907	0.499633996411515
1908	0.284007637129219
1909	0.00527229499379181
191	-0.160670863844432
1910	-0.337303773654422
1911	-0.119280472518859
1912	-0.348411422441499
1915	-1.43548594141395
191585	0.338734900808052
1917	0.170257562245663
192286	-0.228309490585741
192666	0.246120977920518
192669	-0.175646476256467
192670	0.282140855808956
192683	0.446910940305259
1936	0.00705419802606466
1938	-0.923212839345502
1939	-0.183719774867567
1942	0.142838542910136
1943	-0.145756366111777
1944	0.26819154193743
1945	-0.0351980461412515
1946	-0.0777745509580375
1947	-0.309811769084716
1948	-0.0407145115685995
1949	0.119698217135043
1950	-0.26291498648681
1951	0.278387371197943
1952	-0.221290787841742
1953	0.277109235334071
1954	-0.624443144870996
1955	-0.242263248274059
1956	0.0279705692408914
1958	-0.0684701374989294
1959	-0.0881380300733266
196	-0.124172684085513
1960	-0.219131588814694
1961	0.208471669160108
1962	-0.479128614981109
1964	0.0506323624252482
196403	-0.256513335497648
196441	0.292238566206489
196483	0.0730673036189557
1965	0.456044153250207
1967	0.0151780436785345
196740	-0.107253025421501
196743	-0.391843269109586
1968	-0.157973545547419
1969	0.0657814331347097
196993	-0.217164984741506
197	-0.517365764552037
1975	-0.463838376343274
1977	0.141344935668567
1978	0.266132527574225
1979	-0.235646003256241
1981	0.152495432366753
1982	0.385304361785368
[truncated: 10,495 more rows]
