# Supplementary material for: Association of Protein Translation and Extracellular Matrix Gene Sets with Breast Cancer Metastasis: Findings Uncovered on Analysis of Multiple Publicly Available Datasets Using Individual Patient Data Approach
Source: PLoS One. 2015 Jun 16;10(6):e0129610. doi: 10.1371/journal.pone.0129610 (PMC4469303; doi:10.1371/journal.pone.0129610)
Supplement: S1 Folder — (ZIP) [file pone.0129610.s002.zip › S1 Folder/contents of folder.txt]

Files in the zipped Supplementary folder:
Analysisscript.R :R script to run the R analysis to generate the cox regression results and to create the .rnk files
demo.RData  : .RData file containing the information about the follow up times
combunivrandbatch.rnk : .rnk file containing the Cox coefficients obtained by mixed effects modeling for univariate analysis on combined dataset. To be used in GSEA to get the final results
aurkarandbatch.rnk : .rnk file containing the Cox coefficients obtained by mixed effects modeling for analysis on combined dataset adjusted for aurka score. To be used in GSEA to get the final results
Her2randbatch.rnk :.rnk file containing the Cox coefficients obtained by mixed effects modeling for analysis on HER2 subtype. To be used in GSEA to get the final results
Basalrandbatch.rnk : .rnk file containing the Cox coefficients obtained by mixed effects modeling for analysis on Basal subtype. To be used in GSEA to get the final results
resmatLumAnestedinstitutionlap.rnk : .rnk file containing the Cox coefficients obtained by mixed effects modeling for analysis on Luminal A subtype. To be used in GSEA to get the final results
LumBrandbatch.rnk : .rnk file containing the Cox coefficients obtained by mixed effects modeling for analysis on Luminal B subtype. To be used in GSEA to get the final results
parametersfrmagsea.txt: GSEA parameters for analysis on the .rnk files
