# Supplementary material for: Association of Protein Translation and Extracellular Matrix Gene Sets with Breast Cancer Metastasis: Findings Uncovered on Analysis of Multiple Publicly Available Datasets Using Individual Patient Data Approach
Source: PLoS One. 2015 Jun 16;10(6):e0129610. doi: 10.1371/journal.pone.0129610 (PMC4469303; doi:10.1371/journal.pone.0129610)
Supplement: S1 Folder — (ZIP) [file pone.0129610.s002.zip › S1 Folder/Her2randbatch.rnk]

#gene
10	0.826254978531035
100	0.351929409909007
1000	-1.01742390743761
10000	0.125155389582893
10001	-0.957062577227521
10002	-0.0477111283869447
10003	-1.93200897140904
10004	-2.19284082808863
10005	0.235710889065622
10006	-0.377966508946851
10007	0.0389627694011405
10009	0.757282465308143
1001	-0.0446995694453276
10010	-1.03808728464763
100126791	-0.258229423836398
100127886	3.91023272426715
100127972	-0.14587255635211
100128124	-0.347783918262544
100128329	1.66069300608249
100128640	-0.450939360690767
100129250	0.488370901394222
100129271	0.596646073015233
100129361	0.292585161341288
100129460	6.4307271490922
100129482	0.944906925454152
100129503	0.187180576791474
100129528	-0.0387670836115958
100129973	-1.02691316384217
10013	0.032006682107952
100130331	1.31964450399118
100130418	0.408934867425242
100130449	0.0413623669127657
100130741	-0.938599313580715
100130958	1.25334555310398
100131510	1.03805045231819
100131532	0.0503691640297745
100131755	2.1246313330704
100131825	0.222293259737358
100131827	1.31439443422082
100132341	0.683220302347814
100132476	2.93229603033218
100132923	1.03481164965737
100133941	0.218355595995633
100134713	0.739567515307174
10014	-1.08973960352066
10015	-0.415400827637598
10016	-0.678272672772203
100169750	0.68595467334254
10017	-1.39591609345057
10018	-1.80955385008594
10019	-0.443653028660732
1002	0.710980551882751
10020	-0.0641484534953562
10021	0.752558510483777
10022	4.22651852421079
10023	0.165937590024778
10024	0.45032585645192
10025	0.499698119821977
10026	0.516502165990551
100272147	0.324699192891883
100272216	0.184827626459411
100272228	2.39418301218335
100287387	3.14474725082982
100287576	0.71717772528924
100287590	0.2452787340903
100287932	-0.357001217112973
100288413	-0.510448160918665
100288570	1.53760740469337
100289097	0.0883106568506226
100289255	0.548438487992732
100289410	-0.81303193068272
100289473	0.32711917772855
100293516	0.579658609957008
100294145	0.686852801478485
1003	0.0737649973554946
10036	-0.835734035191585
10038	-0.493200852995907
10039	-0.767655263304652
1004	0.850822347442826
10040	0.0901079599231092
10042	0.0616559594460519
10043	0.857253697894982
10044	0.182749948275558
10045	-0.960499198702457
10046	0.34183157528198
100462953	0.452471419421176
10047	0.71375919712203
10048	0.418623496837881
10049	-0.338681229233699
100499177	0.138800559107461
1005	0.0860230940302481
10050	0.568649052711267
100505494	0.324037300212999
100505498	1.69519663419712
100505534	0.495109391665305
100505741	-0.662685044124147
100505761	-0.657134872044766
100505879	-1.51878323746023
100505915	-0.485437244674275
100505933	2.29408069511663
100506070	1.14973304885461
100506190	-0.0899198653811074
100506282	0.956499637296085
100506469	0.501819768294703
100506603	0.18530696664204
100506658	-0.275272049766531
100506699	1.0662125405052
100506863	0.875623250315939
100506898	2.83487386851364
100506963	1.17156293619649
100507249	-0.352113833901024
100507331	0.610953212655145
100507388	0.997748739089267
100507436	0.372382571453648
100507458	1.04352393330356
100507605	1.15503998918627
100507630	-0.731709287634122
10051	0.0901815498044107
10052	0.0274398113021569
100526833	0.444962931989012
10053	-0.188011880907283
100533178	1.17947299574632
10054	0.0755829674610921
10055	0.695708064472465
10057	0.730706107932341
10058	0.242898372885023
10059	0.0472556840570281
1006	1.29929730852572
10060	0.559265859609883
10061	0.0758257615895279
100616497	-0.360378502248535
10062	-0.274019029206485
10063	-0.0548559546200137
10066	-0.990902404175378
10067	0.0791747543430158
10068	0.259093625897413
10069	-0.183075536049485
1007	3.41069597174862
10072	1.06900507199105
10073	-0.60068569382079
10075	3.59414254035337
10076	-0.551712772514302
10077	-0.462450233589404
10078	0.322231967456149
10079	0.427741617234402
1008	-0.199123240605796
10083	0.263145873816331
10084	-0.4339116653286
10085	0.312134177450704
100852405	0.194270651498159
10086	0.565272730459802
100861540	0.151637064331458
100861554	0.806606968861856
100862697	-0.436983318519804
10087	-0.549782044683664
10089	0.230645367733274
1009	0.341402812821737
10090	1.17122750375518
10092	-0.376052929967888
10093	0.226249775360682
10094	-0.963950299707362
10095	0.0715402177544077
10096	0.31324719847107
10097	-0.63446235200111
10098	-0.366194133272917
10099	-0.171028069372198
100996299	3.78712944563175
100996485	0.091612280218681
100996492	1.28257861503413
100996756	0.360205098281932
100996822	0.563946523410572
100996843	-1.18033588905184
101	-0.00781490980894705
1010	-0.225709419995461
10100	-0.0616359352547066
10101	0.873654018433908
10102	0.287759121731547
10103	0.127373217913002
10105	-0.0119607917062268
10106	0.947757912916821
10107	0.263472849781035
10109	-0.0321380515797109
10110	-0.00907887813195131
10111	-0.132485557185032
10112	-0.264284268042752
10113	-1.06946140304702
10114	-0.201994833514906
10116	0.0929231220341036
1012	0.680900482926595
10120	-1.48819880736802
10121	0.269880429628647
10123	-0.197592147816312
10124	0.433504702016071
10125	-0.324282424472353
10126	1.1358398566582
10128	-0.42408576150308
10129	0.487006751491946
1013	-0.466009063552972
10130	-0.808686998693501
10131	-0.1195998923117
10133	-0.492231192271869
10134	0.672455139477089
10135	-0.0369851627943958
10136	-0.466445605758293
10137	-0.435957306657546
10138	-0.147508569480289
10139	0.22795729573541
1014	-0.540649418791134
10140	-0.327596818768263
10141	-1.06331126372423
101410538	0.663981967087736
10142	-0.232103065100867
10144	0.232198625885937
10146	-0.0273664084608705
10147	0.557241750873921
10148	-0.309331312515057
10149	0.257137527702839
1015	1.16653597911495
10150	0.540788453412803
10151	1.56986222511903
10152	-1.45418853360705
10153	0.188644979340808
10154	0.167610936561271
10155	-0.0462519940076536
10157	-0.364659902518525
10158	-0.0281212410313941
10159	0.326087027157728
1016	-0.13063119416137
10160	0.317182908256423
10161	-0.338169352099781
10162	-0.227546894678749
10163	-0.0820458719492731
10164	-0.174848975731603
10165	-0.105405444609115
10166	0.969640058698903
10168	1.1008296045369
1017	0.619183502017162
10170	-0.246034981587065
10171	-0.281816613799663
10174	0.968392375557721
10175	-0.0168562347927107
10178	1.82097004083438
10179	-0.250581117858193
10180	0.420954711436507
10181	-0.02731721807029
10184	-1.15570364617678
10186	0.0614664849104442
10188	0.683610046224544
1019	-0.58330193173041
10190	0.468526243004465
101926913	3.49448506046985
101927181	1.0913941607107
101927498	0.315117531882954
101927770	0.0713093136964169
101928104	0.107473027992708
101928378	0.422855564334812
101929148	1.00426267546975
101929550	1.27206208789263
10193	-0.245576256199666
10195	0.534168497988977
10196	1.427244361019
10197	-0.0522955387405454
10198	1.11700203461141
10199	-0.11377212513168
102	0.902111320366384
1020	-0.118825291327658
10200	0.526791254325209
10201	-0.847315203251205
10202	-0.0358571265571268
10203	-0.322579158592945
10205	0.300472681782446
10206	0.765503709777342
10207	0.401412351854908
10208	0.341175123328208
10209	0.0062819583452536
1021	-0.057861209500946
10210	-0.342586170857687
10211	0.710324754977814
10212	-0.622179837671457
10213	0.0248102813214076
10214	-0.726398023719651
10215	1.91331504130249
10216	4.95128365145685
10217	-0.177999156942677
10218	0.586429265993744
10219	-0.421969518618354
1022	-0.526714136201772
10220	-0.41046897947334
10221	-0.473902799434766
10223	0.673784628492284
10224	0.575895484863839
10225	-0.497004108320303
10226	0.0242848699909823
10227	0.0886788470352192
10228	0.248370689106216
10229	0.197136528459289
10230	0.170830083604059
10231	0.184206290917953
10232	0.28433286150841
10233	0.355150222239633
10234	0.376924664741953
10235	0.094950929983877
10236	-0.899709661366629
10237	-0.36731452347719
10238	-0.186996273980468
1024	-0.178401041432509
10240	-0.175271240111787
10241	-0.308741868249878
10242	0.456632418329798
10243	-0.770773689416119
10244	0.797460581524556
10245	0.218944270495517
10246	-1.81320624543142
10247	-0.287924861804596
10248	0.176594401377006
10249	0.749031907018537
1025	-0.0206901909174664
10250	0.247153569577045
10252	0.104892146933755
10253	-0.0688841802620636
10254	0.457182207517563
10255	-1.71095350363974
10256	0.646529768917237
10257	0.180192592799845
1026	0.127245495172017
10260	0.478243723250653
10261	-0.495768040453527
10262	0.769219523724295
10263	-0.00786768362524055
10265	-0.0877928594697253
10266	-0.6329642951325
10267	1.09900446840215
10268	-0.563224900956393
10269	0.420292190062124
1027	-0.187407501498979
10270	0.437501914266318
10272	1.87478202224045
10273	1.63047021570355
10274	0.466075716719076
10276	-0.354662380160993
10277	0.693041821039954
10278	0.785740795866032
10279	0.257504993555425
1028	0.442009751964184
10280	0.195088368768139
10281	-0.113711154332338
10282	0.289489215518757
10284	-0.613275753668663
10285	0.436518449875213
10286	-0.123206085986614
10287	0.638293945323452
10288	-1.20596281435449
10289	-0.474582521171203
1029	-0.656342455468619
10290	1.35922214293192
10291	-0.367194952682505
10293	0.361260387488685
10294	0.227611877432164
10295	0.817215765730283
10296	-0.0957629122913231
10297	-0.0300901789999341
10298	-0.200197996526443
10299	0.84805829854597
103	-0.225889679299239
1030	-1.09614680550842
10300	1.80836509243547
10301	0.715507798392839
10302	1.25226842520533
10307	0.475115579419227
10308	0.320406318229972
10309	0.186160194239897
1031	-0.246427622906144
10311	-0.827276046544227
10312	0.376654722744624
10313	-0.0799529565900116
10314	0.574990308233007
10316	-0.711958292574979
10317	-0.0342447383021906
10318	-0.652161206772132
10319	-0.880765342074677
1032	-0.772230823743561
10320	-0.929261533974785
10321	-0.240364169172089
10322	0.385019024653975
10324	6.14617467344285
10325	0.445898424152804
10326	1.35877489948641
10327	0.197336664841127
10328	0.0693451247186999
10329	0.318167565762573
1033	-0.132223278898549
10330	-0.334365680929536
10331	-0.0664333957692279
10332	0.163928734687916
10333	0.20441591180279
10336	0.441597262327114
10342	-0.0659662298710608
10343	0.305925601943121
10345	5.02916184937235
10346	-0.630731414953374
10347	1.03307687874757
10351	0.0430338713617197
10352	-0.295313921262273
1036	-0.388182115377969
10360	0.486535394717853
10362	-0.535405671822687
10363	0.0782844192869321
10365	0.0625133066946214
10367	0.569948169516142
10368	0.426477852039548
10369	0.285763025662646
10370	-0.023539030863801
10371	-1.53936985888972
10376	0.219409459017348
10379	-0.445898273785654
1038	-0.219360669440191
10380	-0.0782885959989247
10381	0.0151056364233713
10382	0.555268408305946
10383	0.443301205081967
10384	-0.705021107256127
10385	-0.349824838225537
10388	-1.13542448129864
10389	0.900247057047987
1039	0.249751493745717
10390	1.22708137098384
10391	0.756846751563081
103910	0.939974794800192
10392	0.463459566745112
10393	0.303282982847208
10394	0.841561779785938
10395	-0.0978146091110922
10396	0.436293683445257
10397	0.121988147078041
10398	0.146684888057726
104	0.0915830662847183
1040	0.0132353846226994
10400	0.646490036538223
10401	0.890642296219593
10402	0.799507640546593
10403	-0.219986332870916
10404	-0.576864096173942
10406	0.333799222370278
10407	-0.177698161947682
10408	0.241510278706994
10409	0.519229890194287
1041	-1.09775309323184
10410	-1.18956603535871
10411	0.727297034173338
10412	-0.345012895961193
10413	0.295770678250691
10418	0.445278746906105
10419	-0.419936523203377
10420	-0.11676351316264
10421	1.99650912598941
10422	-0.352857403372103
10423	1.28549310198097
10424	0.137364556987919
10425	-0.747893857730396
10426	0.037317402624467
10427	-0.17976984429967
10428	0.762881642547628
1043	-0.728203390489642
10430	0.129866130297244
10432	0.341643608836517
10434	-0.0558927322020856
10435	0.607926985790261
10436	0.476736230669077
10438	-0.212255481769342
10439	0.158958886178677
1044	-0.78505038085385
10440	0.547412931711886
10443	0.176212680241896
10444	1.12725094984197
10445	-0.667780358494035
10446	0.100050378885785
10447	-0.0223684267149689
10449	-0.243587178610946
1045	0.0696496300644008
10450	-0.209545213638099
10451	0.129612350720477
10452	0.221511952510487
10454	0.254721619736465
10455	-0.203117171541764
10456	0.502005490938663
10457	-0.287077675051637
10458	0.453669105318026
1046	-0.032176961833556
10460	-0.189787485392862
10461	0.0160521035440577
10462	-0.52619935948888
10463	0.526038915365384
10464	-0.0477305691132087
10465	0.056025713394548
10466	-0.475111469140357
10467	-0.0696370440426352
10468	-0.000162433673548475
10469	0.590151930792748
1047	0.171241429643168
10471	-0.347847096476516
10472	-0.0265032899485613
10473	-0.423463925790028
10474	-0.146654055886293
10475	-0.0105070335034967
10476	-0.559065958153904
10477	-0.267418714675576
10478	0.876449245235186
10479	0.128499371977772
1048	0.0151021647334151
10480	0.40004062613391
10481	-1.24951257409701
10482	-0.450661429505028
10483	-0.781887737662064
10484	0.141147281166257
10485	0.174242705529968
10486	0.156454640591173
10487	0.383550390259021
10488	-0.100761408492048
10489	-0.439166482539014
10490	0.568996662881378
10491	0.665437762708948
10492	-0.383623727920034
10493	0.0634300741490579
10494	-0.233170752016374
10495	-0.0685483746868993
10497	0.126868382339073
10499	0.0549466357533622
105	-0.188892035756756
1050	-0.353849255161119
10500	0.11975737020659
10501	-0.106558248831697
10505	0.711173949991924
10507	-0.734653539742683
1051	-0.235138347037633
10512	0.229981826945223
10513	-0.00943836816677524
10514	0.964565339849132
10516	-0.444499646980121
10518	-0.583326438143197
10519	0.0267333188235812
1052	-0.319102432153716
10520	0.260558589135404
10521	0.870153754230557
10522	-0.527747650195255
10523	0.976694497831014
10524	-0.579694140102814
10525	0.130632024495983
10526	-2.32742646758102
10527	-0.307335312093099
10529	0.347061913500207
1053	-0.38436446990008
10531	-1.14730551109103
10533	-0.288244321740283
10534	0.00589243246164095
10535	0.0471005555060364
10536	0.376514475416727
10538	-0.186706506053479
10539	-0.552563226406163
1054	-0.36254613671301
10540	1.60845222112985
10541	0.152545869387047
10542	-0.525624993174933
10544	1.14341075359415
10548	0.833685453422968
10549	-0.152661535201673
10550	-0.244880363909907
10551	0.0275803639572987
10552	-0.894089968090852
10553	0.17431288245011
10554	0.558016877219991
10555	0.190061220225486
10556	-0.03549517363106
10557	-1.11463767027458
10558	0.491773500743611
10559	0.0377664974572336
1056	-0.00546877289156685
10560	0.184392530799758
10561	-0.381705812443207
10562	-0.0201603915350527
10563	-0.212094548450768
10564	0.260286177151044
10565	-0.231218322650326
10566	0.861989669476633
10567	-0.0451949890748137
10568	-0.489293423340634
1057	-0.132714159794878
10570	0.222357424574539
10572	0.684014125546435
10573	2.19037231346497
10574	-1.01665233870077
10575	-0.262144244092264
10576	-0.0677063123642092
10577	0.126834011044774
10578	-0.406408012117117
10579	0.137364672056841
1058	-1.92272529994985
10580	-0.654804158779003
10581	-0.887167907656439
10584	0.498786880624346
10585	0.514087877629365
10586	0.987421197240321
10587	0.927370357246848
10589	-0.526110082924436
1059	-0.209760653586592
10590	0.151019146108053
10591	0.0523159639284326
10592	-0.201286320046027
10594	-0.586668171070766
10595	0.279390960643265
10598	-0.21003382971026
10599	0.174833095426164
1060	0.235329509312986
10600	-0.363799017269979
10602	-0.26487100390725
10603	0.239783529143255
10605	-0.59689785291513
10606	0.286746313088847
10607	1.388363632997
10609	0.0591134577448885
10610	-0.0996034126057637
10611	-0.121344337022434
10612	0.454506647061334
10613	-0.267572092483333
10614	-0.180430071037197
10615	-0.0889993003389939
10616	-0.0415718614392308
10617	0.308490375512204
10618	1.06856190284501
1062	-0.402940514248201
10620	0.568305469174095
10621	1.14633233404359
10622	0.296301867822636
10623	-0.322716038157597
10625	-0.517832390420748
10626	-0.343955627181048
10627	0.103620821110175
10628	-1.03485809495111
10629	0.671065477581255
1063	-0.457679310143225
10630	-0.872644086958856
10631	0.564284050545286
10632	0.0548580485531302
10633	-0.110473953578077
10634	0.802507541155713
10635	0.00630549769306061
10636	-0.421088339250515
10637	0.0789559802379295
10640	-0.68250509251396
10641	-0.345108056209375
10643	1.1271520027565
10644	0.0350010986776955
10645	-0.131500929815525
10647	0.0368071427131035
10648	0.593123342850115
10650	1.3640556068984
10651	0.123221699718631
10652	1.02041692401744
10653	-0.260810286695269
10654	0.496459648994283
10656	0.360324151473364
10657	-0.430656840010456
10658	-0.253461575439203
10659	-0.392135720966638
10660	-0.957783056081592
10661	-0.367770091227319
10663	-1.37287032879195
10664	0.339349501209672
10665	5.75734655303757
10666	2.30487700990253
10667	0.821364857062514
10668	0.928245437003618
10669	-0.416913219909309
10670	-0.191099941776648
10671	-0.0430643493411624
10672	-0.0685368375187976
10675	-0.518363861598014
10677	0.422389889204953
10678	-0.484379364793809
1068	1.19270123754828
10681	1.27188887503628
10682	-0.737074337235397
10683	-0.268244018859157
10686	0.383133298952981
10687	-1.24288571473874
1069	0.531215490858815
10690	-1.22657744831298
10691	-0.763998417953417
10692	1.47345072401447
10693	-0.0835390887843207
10694	-0.405681254766918
10695	-0.263992839636905
10699	1.00042811353464
107	0.434263512783207
1070	0.219310090951471
1071	-0.412256193628824
10712	0.470070465260696
10713	-0.882732811363633
10714	0.646873675119641
10716	0.608924577461991
1072	1.62100180801853
10721	0.297833894987705
10723	-0.188154827675076
10724	0.712391660362358
10725	-0.126121705041319
10726	0.091015621166126
10728	-0.488472126285279
10730	-1.0569392183088
10733	-0.130943281623301
10734	0.0933896017564558
10735	0.312826167179169
10736	-0.292372581716546
10737	2.00166113396522
10738	0.34608067077312
10739	-0.624460786942284
10740	1.98332818970569
10741	0.135039833227621
10742	0.676656155131915
10743	-0.302034358860276
10744	3.93569649303206
10745	1.21522598113012
10746	-1.19931571974852
10747	-0.0470131836857242
10748	-3.01913025511309
10749	0.28459343289133
1075	-0.512743004757587
10750	1.28328761230909
10752	-0.203783940368588
10753	0.244942004067316
10755	0.755514688816332
10758	0.471221729149411
10761	-0.766016902296264
10762	0.753649462569397
10763	-0.271256450362367
10765	0.0552407260758335
10766	0.0197501836629444
10767	0.0145120896199052
10768	-0.645055958090757
10769	-0.2456323356689
10771	-0.249137644781798
10773	-2.87210948587788
10775	-0.276601067958195
10776	0.740796448525539
10777	2.43119211538083
10778	0.0871356552281788
10780	-1.19359270692046
10781	-0.291687406507824
10782	0.241805494539139
10785	-0.311476632212386
10786	0.330367822367413
10787	0.533391152449497
10788	0.137853281161182
10791	-1.02111533962731
10793	-1.18154541947666
10794	0.367228308224518
10795	0.205190251177665
10797	-0.444705321238808
10798	0.639626489483415
10799	0.458082781488578
108	-0.0129272497641808
1080	0.155238072305843
10800	0.0652586819182513
10801	0.137709201631754
10802	0.166116221493156
10803	0.752356049672275
10807	0.928072847576253
10808	0.331757846275217
1081	0.31927444691241
10810	0.117920642738842
10813	0.427170367351268
10814	-0.213611130622863
10816	2.30509716960324
10817	0.692867027674334
10818	-0.413517650596063
10819	-0.0564905968368918
10821	0.163642299291621
10824	0.666242056764024
10825	0.101722405543241
10826	0.341743512340094
10827	1.3540901381235
1084	-0.370188236343552
10840	0.428622111977422
10841	-0.356294855601906
10842	0.500768722429098
10844	0.00771013463027775
10845	0.151251266928393
10846	0.681521991353675
10847	1.17181591041263
10848	0.748104363527314
10849	0.61628768437393
10850	0.511701553220134
10855	0.199041705819582
10856	0.439344939302958
10857	0.0335040060361035
10858	1.16819509655706
10859	-1.64699887462886
10861	-0.462216859748755
10863	0.412200847099684
10864	0.242927393613285
10865	-0.151484070187803
10866	-0.265573210687701
10867	-0.511339253248734
10868	0.436991444114977
10869	0.792840730083385
1087	-0.181442711966788
10871	-0.876586748674219
10873	0.818051104924599
10874	-0.313119434678399
10875	-0.60780601386049
10876	1.05424790332586
10877	-2.19277582695953
10879	-0.861925390058407
1088	2.25606006954254
10880	-0.82803881174134
10881	-0.527291114229884
10882	0.625536417882052
10884	-0.298417158107244
10885	0.288862874595214
1089	-0.87065100534885
10891	2.69804136514078
10892	-0.508453761828038
10893	1.05378124169944
10894	-0.284503603208981
10895	0.584804255114506
10896	0.670695317203622
10897	-0.207526858213906
10898	-0.155400813821572
10899	0.720508779531341
109	-0.203292705267561
10900	-0.782335921468607
10902	0.00994257726698868
10903	0.870270922646951
10904	1.00541161743341
10905	0.381724234716426
10906	-0.136515120770705
10907	-0.296692227284432
10908	-0.540349305753377
10911	0.386920277170548
10912	0.65212130423446
10913	1.06875047269525
10914	-0.014257908351051
10915	0.241431709380262
10916	0.312567157237534
10917	0.161433834194924
10919	-0.415182677136688
10920	1.2396861173865
10921	0.948825090139306
10922	1.0172496180374
10923	-0.459805482934714
10924	0.00101888912077675
10926	-0.185141761264005
10927	-0.149395835502777
10928	-0.0580250584259681
10929	0.668720190203016
10930	-0.0559741945864837
10933	0.35658286826587
10935	0.121803423179995
10936	0.287854202577058
10938	0.253870157739388
10939	0.319645611229828
10940	-0.314288806891822
10942	0.194865117656209
10943	-0.803973173796316
10944	0.520924824301888
10945	-0.329377216462967
10946	0.361420492249966
10947	0.368203971508869
10948	0.0107136967621345
10949	-0.424691742159294
10950	-0.423906236298314
10951	0.0846983810787869
10952	0.263284409885786
10953	0.880002939661899
10954	-0.126264961278289
10955	1.05471405910137
10956	0.294784922290536
10957	-0.733344368948629
10959	0.787796847099192
10960	-0.0787601655879277
10961	-0.693656415091507
10962	0.261386432180105
10963	-0.657414764760793
10964	-0.569725195688722
10966	0.0970414586224922
10969	0.215866109071795
10970	0.14680518775728
10971	-0.191786802156366
10972	-0.0546795205250407
10973	-0.105146196102785
10974	-0.00860410213442577
10978	-0.0442639655541993
10979	0.333333638774416
10980	-0.290591249711319
10981	0.306377972577027
10982	0.342165615864395
10983	-0.626906900314252
10985	0.501121688667539
10987	-0.365348989658261
10988	-0.464733297787093
10989	0.207116914778292
10990	-1.77490790636271
10991	0.952233665569199
10992	0.440524921228625
10993	-0.199852368170255
10994	0.224853787765021
10998	0.0896335664617
11000	-0.523782755736282
11001	0.363871301813453
11004	-0.107934628380975
11005	-0.195233748336128
11006	-1.74755027362824
11007	0.330921727014925
11009	0.458496711051408
1101	-0.221487943788723
11010	-0.618264049481895
11011	-0.88517922514036
11012	0.123077800861652
11014	-0.105444504080299
11015	0.166255561652352
11016	0.547786374333688
11017	0.0436539814674469
11018	-0.750683854498697
11019	-1.47774003893455
1102	-0.110977795932341
11020	0.14978807236964
11021	0.185629997945871
11022	1.24746390185538
11024	0.165673461443207
11026	-0.010861816381851
11027	-2.56224778030285
1103	1.65214334487396
11030	-0.0709816756862002
11031	0.573853338559507
11033	0.0278234562503911
11034	-0.402803132288803
11037	0.514398480174071
11039	-0.00715603061570872
1104	-1.40724325715549
11040	-0.705641934561658
11041	0.313734110722832
11043	0.880213539223431
11044	-0.20111600349282
11045	0.00148381597695704
11046	-0.0640247140160579
11047	0.201481431760578
11049	-2.40743674810977
1105	-0.552549564127698
11051	-0.111204910382961
11052	0.638093592019079
11054	-0.304646595271097
11055	1.05169974095855
11056	0.0242558086453322
11057	0.304628286080915
11059	-0.0916420643339683
11060	1.29736972526424
11061	0.632601053061728
11062	-0.296573705468852
11063	0.0684243581663711
11064	0.0275586839060757
11065	-0.225610566164517
11066	0.170887328754113
11067	-0.293474490515024
11068	-0.537872353686314
11069	0.406194845395963
1107	0.488352565317237
11070	-1.04299019826416
11072	0.0652512912194715
11073	0.24305796325571
11074	0.57742800054583
11075	-0.194290405769381
11076	0.546616793081098
11077	1.03122986587061
11078	0.260643230728553
11079	-0.324499477286634
1108	1.02517151977535
11080	-1.54956464727645
11081	3.85898220806133
11082	1.0337075123535
11083	-0.0820027777364979
11085	0.0124253459632435
11086	0.28109871190115
1109	0.0767110986104424
11092	0.560658208460094
11093	0.329316508255962
11094	0.897388489284022
11095	-0.784439141004882
11096	0.210982041123306
11097	0.404612819444853
11098	0.163034118328517
11099	0.266381142697683
11100	0.677255869794862
11102	-0.82904464363529
11103	0.236214479035586
11104	0.100430436160665
11107	0.864791582289672
11108	0.541637450299898
1111	-0.988271615573535
11116	0.418910325991997
11117	-0.0297527281796779
11118	-0.460947878105984
11119	-0.716309000197598
1112	0.0599715919763128
11120	-0.0544093849878216
11122	0.186237808930321
11123	-1.95096094830014
11124	0.488084154866322
11126	0.432974219454939
11127	-0.521443915953041
11129	0.956598015245201
1113	-0.0199956252584614
11130	-0.0854432344312012
11131	-0.818737768070441
11132	0.519588158013305
11133	0.797853634936792
11135	-0.0165413482212589
11136	0.485069748925816
11137	0.24755305536478
11138	-0.264511043457798
1114	0.195484395809872
11140	-0.690575896391145
11141	0.750269284715162
11142	0.976574961020791
11143	-0.62724163157
11144	0.979781659621829
11145	0.0656522889346083
11146	-0.469305645345152
11147	0.139067862118227
11148	-0.316004817670272
11151	-0.520061642202947
11152	0.701837669088093
11153	-0.0831228331004377
11154	-0.462989195291865
11155	-0.287779371920297
11156	0.392688836704025
11157	-0.108101318344988
1116	-0.416041008859164
11160	0.454082998419555
11161	0.666247718209976
11162	-0.0719743535369468
11163	0.0740719325340184
11166	-0.414442182646839
11167	0.042688097177432
11168	-0.242266297634978
11169	2.05200563701319
1117	-0.318569687365691
11170	-0.252769641105611
11171	0.573873770227916
11172	0.409000264556922
11173	0.072547676227705
11174	-0.16790763306131
11176	0.854974782141727
11177	0.0588037003194336
11178	-0.421243858132152
11179	-0.189609744351356
1118	-0.544448961637074
11180	-0.146276760277499
11181	-2.27781079129758
11182	-0.480186515340666
11183	0.422984000299008
11184	-0.333514060307623
11186	0.550610436578818
11187	0.135998094529032
11188	0.417476084371102
11189	0.452239574230367
1119	0.5002519935529
11190	-0.340545187259704
11191	0.0338295598619723
11193	1.24777158890644
11194	0.172737457405883
11196	-0.577130913862145
11197	-0.710348112948446
11198	0.490732914359453
11199	0.338918456218286
112	-0.069924830878999
1120	0.928476606946304
11200	-0.873892472609212
11201	0.636876355418747
11202	0.562798349112445
1121	-0.605701614440918
11211	1.54915850942705
11212	0.0250549888263082
11213	0.707782005196149
11214	-0.360774829628384
11215	0.338798754392459
11216	0.173652417346666
11219	0.444132638877302
1122	0.407578165485548
11221	0.222817893311571
11222	-0.0821208957495877
11223	0.984257264659764
11224	0.0305858760779863
11226	0.213053822395002
11228	-0.05009531425008
1123	-0.017673497111014
11230	0.450695741278496
11231	0.309760406085831
11232	0.084852032634478
11234	-0.456930550557081
11235	-0.387877294088846
11236	-0.155270304156271
11237	0.329663275839342
11238	-0.390078495700201
112399	0.339609205091152
1124	0.186321280838578
11240	-0.164888025000649
11243	-0.0302094511764817
11245	-1.51552577504249
112464	0.558390332984621
11247	0.20993800165944
112479	0.769588333027738
11248	0.0700435731524066
11250	1.95271498419687
11251	0.43920131295818
11252	0.771589126226412
11253	0.652011352136523
11254	-0.421508798267743
11255	-0.810696641490149
11257	0.307592060037917
11258	-0.324131159443025
11259	0.0971395020918264
11260	-0.0855549596341373
11261	0.496299373189294
112611	-0.358671853285554
11262	-0.906368186259478
11264	-0.0396710406552309
11266	0.0997079048189807
11267	-0.401761586583734
11273	0.499004637292718
11274	-0.693298406850045
11275	0.258203270614339
11276	0.0467729515202797
11277	0.0333016077708523
11278	-0.510742456096041
11279	0.653338055720776
11280	-0.154646338306519
11281	-0.429276041606358
11282	-0.498877933592734
11283	0.122628961539616
11284	0.267316015535708
11285	-0.218384158059893
112869	0.646644867862418
1129	0.806733046913277
112950	0.257806543732884
113	0.103562868974173
1130	-0.00583475523255538
11309	-0.490548021430538
1131	0.0225720692140925
11311	0.77555327218866
11313	0.870263329709257
11314	-0.592437484601286
113146	0.428536176068708
11315	0.504757342819499
11316	-0.502410959468425
11317	-0.0313768866341104
113177	-0.668264298864877
113178	0.604368854465233
11318	0.694923872392101
11319	-0.1484745943472
1132	1.2839544264825
11320	-0.41143509422477
11321	0.16630368797444
11322	0.462602028449396
11325	0.112125912425702
113251	0.406683158547176
11326	-0.951957178055861
11328	0.576834966475412
11329	0.0868081948261695
1133	0.34829836485753
11330	-0.546375957180449
11331	-0.331640055759881
11332	-0.537852327730918
11333	-0.373674835543179
11334	-0.274913316242223
11335	1.02968851954221
11336	0.675593113418039
11337	1.0606697442699
11338	0.656238230889733
11339	-0.313653219222968
1134	0.97460590914834
11340	0.277385562874348
11341	-0.904352807517587
113419	-0.174810153663678
11342	-0.800084361203818
11343	-0.202112255769561
11344	0.55903650679955
11345	0.361336210255939
11346	1.03550004751868
1135	0.141966838990345
1136	0.762715988039699
1137	-0.445587220703273
113791	-0.375771714775733
1138	-0.85789130912509
113835	-1.58721220012704
113878	-0.79189606389812
114	0.614359099527586
1140	-1.49316253706073
114034	0.228449377699487
114044	0.4527077278733
114049	-0.352583582007512
114088	0.48362905715269
1141	-0.177595297196345
1142	0.441461665798208
1143	1.50865395990456
114327	0.389785667631153
1144	0.121822204710558
1145	0.43062091157889
114548	-0.053117238615081
1146	-0.212129549636865
114625	0.501124818161974
1147	0.756777787449563
114758	1.51738677429051
114791	-2.61323122742041
114818	0.999766911483434
114819	-0.188577356336381
114876	0.3853845099479
114881	-0.301008021389559
114882	-0.144126290393321
114883	1.04325646407382
114884	-0.0495496701439854
114885	0.0707984545350415
114897	1.02918141420148
114899	0.642148095035865
1149	-0.183079713701456
114908	-0.405207474043332
114932	-0.155510251540548
115	0.289905833462487
115123	-0.412056276362899
1152	0.395552918087671
115201	1.26343836948911
115207	-0.34475227586032
115290	0.142642328509912
1153	1.23090000793488
115353	-0.312952104109909
1154	0.017722324918886
1155	0.2915544308942
115653	0.620066377442784
115703	0.742673955437712
115708	1.37975209748781
1158	-0.113686616363194
115817	0.608697066524377
115939	1.00345166621387
116	1.52361794383171
1160	-0.413579011357706
116039	0.278776439610194
1161	1.31781512420936
116138	-0.518914391339134
116285	0.311890236303901
1163	-0.148834777802824
116372	0.765275333365192
1164	-0.338692407202502
116496	0.0866317309595701
116828	0.89198513859679
116832	-0.322601289716533
116984	-0.113731698843464
116985	-0.0707549555790185
116986	0.605124116683291
116987	-0.225956587997215
117	-0.504985642351697
117153	0.594062821647328
117178	0.130449821546248
117246	0.00873582421931939
117247	-0.153678327709175
1173	0.0173081248149968
1174	0.90354973923882
1175	-0.0602271880392481
1176	-0.119669198576932
1178	1.70590395009255
1179	1.18441544762125
118	0.800068664384634
1180	1.74914159720556
1181	0.263995113328419
1182	0.416346039100218
1183	0.148965204075985
1184	0.346455724764056
118491	-0.793097041106947
1185	0.0791182600827961
1186	0.485797427712757
1188	-0.16117482268691
118987	-0.0472802594198874
119	0.905162477785129
1191	0.00595331533270372
1192	0.962882017621051
1193	-0.630584256363061
1195	0.378069152951902
1196	-0.23983222825392
1198	-0.805059252597382
12	-0.152991761237702
120	0.107991787668295
1200	-0.254537536657441
1201	-0.406997361845259
120227	-0.941681728830242
1203	0.18666210573775
120526	1.10337197287087
1207	-0.121914191702822
1208	0.179111147624552
1209	0.283143443489888
121006	0.843149548739955
1211	0.0779949753043497
1212	1.31238020918777
1213	-0.325790647928266
1215	0.0338174955024258
122616	1.20567618846958
122704	1.59253189566469
123	-0.335484166837894
1230	-0.704492570081397
1232	0.926539406820631
1233	-0.124145682968237
1234	-0.6244285597594
1235	-1.83312273679712
1236	-0.414098238350207
1237	-0.21971649763652
1238	0.499811243784057
123803	0.707810653301815
123872	0.440764136350576
124	-0.400094103845887
1240	-0.581736885934082
124044	0.712401881487575
1241	0.547746332574651
124152	0.217639786813092
124222	0.205946227176493
1244	0.417325852107017
124565	0.467735918560999
124583	0.119994728456255
124801	-0.376880620502359
125	-0.158565738436018
125058	0.347820956106406
1258	0.292883179074256
1259	-0.1264871726559
126	0.165221372446217
126017	-0.463857262081726
126070	0.081030244456083
1261	0.0678208592892547
126208	-0.733741207701605
126231	-0.259803663256241
126298	0.0557305093133577
126299	0.320970772052522
1263	-0.334734622218625
126321	-0.0621788282770099
126353	0.171157921711791
126393	0.29592650047832
1264	0.161959361809618
1265	0.432160980465604
1266	-0.116180835871058
1267	-0.0847919133247783
1268	0.478199637538026
1269	0.0893518724112561
1270	0.681590419672131
1271	0.263123865053285
1272	-0.0788207448114495
127534	0.320440839428757
127544	-0.0863991808642859
1277	0.480207904124371
127703	0.77287258503084
1278	0.334194084276622
127833	-0.275127747817095
128	-0.671859849001408
1280	0.345090169141607
1281	0.356066058885365
1282	0.349147800401772
1284	-0.103630710833218
1285	2.85785666957919
128553	0.601776753117636
1286	-0.394820919523364
1287	0.568062873393514
1288	-0.629516252776839
128872	-0.178056572184443
1289	0.605480535589069
1290	0.413062508768651
129025	0.642974868306958
129080	0.0182149686732893
1291	0.480121579769163
1292	-0.0588562807874717
1293	0.837757056081441
1294	-0.255684506278139
1295	-0.315472112662695
1296	0.474896054085605
129642	0.677021423343746
1297	0.266398593176875
1298	0.225494289333156
1299	0.199147836410044
13	-0.247837622524782
130	0.771787946757888
1300	0.345556699749239
130074	0.615933938664672
1301	0.262467319861154
1302	0.0378891222254487
1305	0.126300319479586
1306	-0.435205545688053
1307	0.602033715517157
1308	-1.29679593283106
130814	2.07405388971334
130916	-1.32900609973448
131	1.37404995465148
1310	1.0686894900981
1311	0.274382033800658
1312	-0.141799021974147
1314	-0.375065481944681
131408	0.230002261240403
1315	1.83299763418841
131544	0.413035242369092
131566	-0.739126545408123
131578	0.256752816342157
1316	-0.264802311109519
131601	-0.0769736166832996
1317	0.112181998676005
1318	-0.18245172307794
132	-0.28167188082268
1325	-0.033169546227826
1326	-1.43188332204275
1327	2.40903655009276
1329	0.329425461850615
133	0.156563831901733
133619	-0.492274066262444
1337	0.640680203352451
1339	-1.32206923205033
134	1.43684627245972
1340	0.00406094895987275
1345	0.22183839062469
1346	0.226237540029131
1347	0.574143976867606
1349	0.778032582898262
1350	0.97389600907027
1351	0.140119326212398
135138	-0.562022330780827
1352	-0.0984437934856049
1353	-0.120281521129187
1355	0.883892562487492
1356	-0.0514948303223823
1357	-7.33046311063348
1358	0.329735431618214
1359	-0.0969893645690813
135948	0.35166162800672
136	-0.298099684491474
1360	-0.0254134765707103
1361	0.0279864441484151
1362	-0.0755623050737045
1363	-0.308869966821203
1364	-0.149827665431458
1365	-0.218298670789044
1366	-0.34302826852517
1368	-0.406318532730266
1369	0.154138015824837
1370	2.39081456389476
1371	-0.106561700782534
1373	0.821920582998768
1374	0.282216565126535
1376	-0.0684830425988851
1378	0.224492368867514
137886	-0.209814425460662
1380	-0.192707698961163
138046	0.368016255736403
138050	0.48291549162277
1381	-0.0607219889696286
138151	0.322944663513255
138162	0.681465271866278
1382	-0.0975677048849985
1384	0.285749384311559
1385	-0.279489020488867
1386	0.594005379907348
1387	1.10302767789581
1388	0.230904640942996
1389	0.517978634911481
1390	-1.80079788904219
139081	1.36147126235991
1392	-0.551369273839459
1393	0.212082408857445
139322	0.748667079545722
1394	0.662984771034591
1395	0.436899415949304
139538	0.295603749270203
1396	0.289132371299389
1397	-0.123829076384024
1398	-0.307314202808039
1399	0.215642304430522
14	-1.2876413017841
140	0.765548433273612
1400	0.663257693042135
1401	0.188584927316178
140290	0.403468888501541
1404	0.638985180768399
140459	0.886141009807472
140460	0.667696231332105
140461	1.23806118835297
140462	1.08742994942952
140465	0.341858075576676
140467	1.37396090165551
140545	2.58401170653873
140578	0.00594740420204814
140597	2.39133293414771
1406	0.813260786163617
140609	0.460049266577848
140678	2.57908832550528
1407	0.284099727859264
140710	0.541612751029938
1408	1.03758392672164
140801	-1.59056230830256
140803	0.299984807334883
140883	2.9705716660952
140885	-0.828016105922038
140890	0.553982895156858
1409	-0.19692295120388
141	-0.858440887611346
1410	-0.124964930027769
1411	0.848596602466626
1412	0.405708313172675
1413	1.02616798600616
1414	-0.511872248893256
1415	-0.730889327793935
1416	0.784842222510096
1417	-0.146616229570869
1418	0.612920449375964
1419	-1.02228390607757
142	-0.0630685523461328
1420	-0.528988264628068
1421	-0.598195115819766
142684	0.432946344443842
1428	-0.50048730580131
1429	0.335280325983658
143	-0.151076494371039
1431	-0.299510692645216
1432	-0.0835314923662491
1434	-0.52155911282581
1435	-1.52236453420126
1436	-0.915765610058222
1437	0.400401054086681
1438	-1.3717514453194
1439	-0.462857765528353
1440	-0.119292704927499
1441	-0.736850452124172
1442	-0.899190134772869
1443	0.101204404531135
1444	-1.52243803706872
144404	0.200078401289019
1445	0.441772616703408
1446	0.448851618901375
144699	-0.326791018415472
1447	-3.97294444319829
1448	-1.0006086773392
1452	0.483295543338899
1453	0.417087592633297
145389	0.353414864331929
1454	0.967175252134816
1455	1.23048017149259
1456	-0.184099108512671
145678	2.56869091377771
1457	-0.321544648453104
1459	0.339044632110697
146	-0.796700719538555
1460	-0.293058559702226
146057	1.53042494719761
1462	0.637167424837952
146227	0.347271670353905
1463	1.02640593953213
1464	0.613991539107477
1465	0.186242226565586
146542	1.24543456865886
146562	-0.0209220186026086
1466	0.0530697557163115
146691	-0.243386159833271
146712	1.58782949283573
146754	1.30212645381024
1468	0.339978896404721
1469	-0.191842169299034
146909	0.209185881944376
147	-0.0924018258142285
1470	-0.415586093304065
1471	-0.298383278126211
147172	-0.60365781070725
147179	0.070743532859294
1472	-0.0920990972996804
1473	0.927702222321956
147339	0.631107354186372
1474	0.0205145687672638
1475	-0.0867061228391112
1476	-0.534264091264224
147657	-0.0363214239919297
1477	-0.209556079943182
1478	-0.848483680780398
1479	0.676638746814042
147912	0.0968854167490829
148	2.63013204213887
148022	-0.418470149853244
148066	0.0633765410022441
1482	-0.140328482896488
148229	-2.7182430406411
1486	-0.326427234759957
1487	0.0713346097946075
148753	0.928965080433299
1488	0.356178186162799
1489	0.466079714308357
1490	-0.0639593228421074
149041	1.02098467944664
149076	0.416569621293962
1491	-2.26234661069847
149111	0.72917401090072
1493	-0.619234963909355
1495	-0.0727296358467316
1496	0.593786887088103
149603	1.11323278344315
149628	0.176856845986733
1497	-0.0893556065489671
1499	0.977118596690997
149986	-0.647729176444859
15	-1.0337136715722
150	0.521794014181952
1501	-0.442442393288088
150160	0.480964413720096
150244	-0.139376984658195
1503	-0.0486426514846155
1506	0.476428326389062
150726	0.521599647767427
150759	0.442811521071508
1508	-0.307255280623554
1509	-0.145277133349373
150967	-1.41174415318769
151	0.407968410032922
1510	0.0297038117286833
151011	0.174717548487884
151050	0.533348979227824
1511	-0.0132429114196462
1512	-0.556119250296607
1513	0.178435038589754
1514	-0.209362417118953
1515	-0.507899640697122
1519	-0.472474923041985
151987	-1.40168770990771
152	-0.290701377447794
1520	-0.615536263143473
152006	-0.748755658711752
1521	-0.724329225844058
152185	1.66342249364185
1522	-0.292678091166136
1523	0.417896026095979
1524	0.0327609172303171
1525	-0.283769774142975
152559	-0.0133270220038676
1527	-1.17137055271156
1528	0.153424124123546
152992	1.36866565124114
153	-2.64618283155666
1534	0.114710482455373
1535	-0.478833257078485
1536	-0.462918696625524
1537	-0.251057900314012
1538	1.46640466018351
1539	2.67541934171637
154	-0.0424951744866359
1540	-0.193528294754836
1543	1.22317257082683
1544	0.361006689180559
1545	-0.024434963413444
154661	-1.05729567287686
154796	0.688138403460307
1548	0.243345620215009
1549	0.388319599783171
155	-1.76129453607521
1550	-0.0199129917082154
155060	1.29935939562747
155066	0.215215902580599
1551	0.663559602205607
1553	1.42325067872446
155400	0.398793632308062
1555	0.483905829225573
1556	0.104435181899992
1557	2.12211668231424
1558	2.35648519621853
1559	0.769249343260373
156	0.067239689866092
1562	0.830417407077483
1565	0.17070024182515
157	-0.0915197682309466
1571	0.385880874391994
1572	-0.0860662949728054
1573	0.192237814561793
157562	0.35253070862108
157567	0.227119608973612
1576	0.851309591039088
157680	-0.250547487417635
157697	-0.0845185507915641
1577	1.06559486405268
157869	0.248216219813934
1579	-0.459963669003595
157922	1.29646048791302
158	0.451998296137535
1580	-0.0557852463369241
1581	1.51406238802682
1583	0.325081851038372
1584	1.39441690324374
158471	0.146270779243582
1585	0.485764048605943
158586	-1.9753847058276
1586	0.203042192605525
1587	-2.87017099541501
158747	0.881193457705307
1588	-0.267592710950619
1589	0.285723218486679
159	-0.134039998748421
1591	0.833372523238463
159162	-1.65536047803293
1592	-0.288511757344072
1593	-0.218883093194394
1594	0.51906461103575
159963	-2.0363243807083
16	-0.0630795462489117
1600	1.14332568509539
1601	-0.699212257548563
1602	0.0271501578112989
1603	0.195230215653573
160313	0.323582383869719
1604	0.256705973845707
1605	-0.277619787712256
160518	-0.738606663079114
1606	-0.493963548592732
1607	1.91733862502308
1608	0.873255224689421
160824	0.216330777491211
160851	1.1045523265855
1609	-0.531005141097249
161	-1.03704025655208
1610	0.363898024941207
1611	0.0269415083669705
1612	-0.21789211354159
161291	0.215286534479021
1615	0.663990698852996
1616	0.124476672949942
1618	1.66793163785188
162	0.775357807368545
1620	0.610409147961452
1621	0.9594346727916
1622	-0.133242957696659
162427	0.284519117439562
1627	0.191154756391269
1628	-0.474762089071101
1629	0.369430789196055
162972	-0.427493979794936
163	-0.253238368463294
1630	0.632061221550167
163131	0.441512532163295
1632	0.360391749930006
1633	-0.765622808524151
1634	-0.26929253982162
163486	0.0453441256975307
1635	-0.159618986050252
163590	0.791735670170822
1636	-0.571697426918803
1638	0.882586699242175
1639	-1.12374319716924
164	0.741308351411674
1641	0.176502698041518
1642	0.723933631022789
1643	-0.0300741742185495
1644	0.0992463791466667
1645	-0.0707456919208907
1646	-0.0797599268965071
164656	0.394477384247005
1647	0.0214450655632732
1649	0.346551251776028
165	0.210551827070122
1650	-0.744669592255785
1652	-0.0350676191841415
1653	-0.914709941628377
1654	-0.420772462634589
1656	0.228323753011707
1657	0.0305328448983617
1659	-0.676756470108448
166	-0.723528097931996
1660	-0.380307854617262
1662	0.568207548785269
1663	0.189869490825518
1665	-0.0341276256044777
1666	-0.335696448332339
166614	0.299778866132445
166647	0.256973521329304
1669	0.361638678091088
167	0.686267685982994
1670	-0.320616918569109
1671	0.431300412287723
1672	-0.589013230079287
167227	-0.260742955806462
1674	-1.09744627006179
1675	-0.270139731027968
1676	-0.0884866006260094
1677	0.479008884663591
1678	1.87237281289703
168544	0.370237180029889
1687	0.415980946324469
1690	0.240289630215716
169522	-0.0264943357964271
169611	0.588351350959556
170679	1.29210918608264
170680	0.10964776837975
170960	0.258941423651938
171017	0.500699764936715
171023	-1.48858285518717
171220	0.0531956251924812
171392	-0.796097886786224
171546	-0.0715829359894263
171558	0.914375117662374
171586	0.22155127710751
1716	-0.0117107901999554
1717	0.420580921868882
1718	0.080977709374721
1719	-0.319185744852462
1720	-1.83967449303691
1723	1.13368123472403
1725	-1.55275248637058
1727	1.19538004525518
1728	0.214811158605489
1729	0.648902662040604
173	0.763257961048644
1730	0.695333118142022
1733	0.0345510215609945
1734	-0.1495079804859
1735	0.0478527600633292
1737	-1.15929940582802
1738	-0.123831854768087
1739	0.912386047780852
174	-0.0238813688923015
1740	-1.67630672086739
1741	0.736294066698771
1742	0.402363941193699
1743	1.08944804975039
1746	-1.76114410417962
1748	0.0790405156121083
1749	0.0599121789403164
175	-0.121451186739765
1750	1.76384857855113
1755	0.0389610292524474
1756	0.518205743582197
1757	-0.0951620557410163
1758	-0.339775530229837
1759	-0.180471111592109
176	-0.518390491811597
1760	-0.137695324833499
1761	2.09123659721261
1762	0.16180309472338
1763	0.966848831452465
1768	0.485962413124939
177	0.254290336537495
1770	0.040529612320817
1773	-0.394730619837501
1774	0.272404984031342
1775	0.622473190762551
1776	-0.954886487954006
1777	-0.475398189508247
1778	1.05266969088079
178	-0.0434486210449672
1780	1.11808701845598
1781	0.17853923492534
1783	0.236260595508527
1785	-0.223573816276022
1786	-1.09205071065117
1787	1.62996892724486
1788	-0.831900189705785
1789	-0.0214505082214721
1791	-0.345505003299043
1793	0.73022001424251
1794	-0.457244471585343
1795	-0.430769081338496
1796	0.262630202893289
1797	0.824315627920934
1798	-0.108604722538013
18	-0.0742908148506005
1800	-0.88975825409497
1802	0.54630758355075
1803	-0.801160408407309
1804	1.76948275378354
1805	-0.217877287133461
1806	0.117630204338242
1807	1.09789263852682
1808	-0.162392273935377
1809	0.702143163115421
181	1.49437529812137
1810	-0.606331197885108
1811	-0.557502166131618
1812	2.1510699704116
1813	0.0717327630696249
1814	-0.452758021830542
1815	0.37288139098052
1816	0.0863502004472708
1819	1.09776372141468
182	0.246283921065841
1820	-0.762507816396225
1821	0.408682007244529
1822	0.606187171162132
1823	-0.000273555013133325
1824	-0.276294177181189
1825	-0.271873662097436
1826	0.0753345404900952
1827	0.0116791253257539
1828	0.00163005233540225
1829	0.0917589210376357
183	0.140162605088068
1830	0.0315400173543034
1831	0.100687523652321
1832	-0.159575918017326
1833	0.153235900041371
1834	0.0664078988467512
1836	-0.105340953535741
1837	-0.284283743297531
1838	0.16986407979463
1839	0.181122386466804
1841	-0.0697692808151063
1842	0.511234061551126
1843	-1.74806634714455e-05
1844	0.00996275301992399
1845	-0.339324516613785
1846	-0.360496238300558
1847	-0.199881640530293
1848	-0.127525442929483
1849	-0.264090987444157
185	0.127794767118418
1850	0.380411036775622
1852	0.70586307196355
1854	-0.0543505083216578
1855	0.749243390132928
1856	1.74478235040248
1857	-0.0642494866636844
1859	-0.321251893696437
186	0.291784662956361
1861	1.56382613573444
1869	0.114530186119074
187	0.484091520544533
1870	-0.793048017778899
1871	-0.779815645998577
1874	0.332000765879763
1875	-1.06582766686913
1876	0.124226745757971
1877	1.09723687488083
1880	-0.507558869652731
1889	0.975365723611997
189	-0.52344959299333
1890	0.0640992145896261
1891	-0.318719930257322
1892	0.518258697576947
1893	-0.0696322468164637
1894	-0.054879727685813
1896	0.831177093483681
19	0.0959706973134575
190	0.918973185377348
1901	0.163640161669798
1902	-1.39754908130018
1906	-0.622844486808686
1907	0.825905614979838
1908	0.290210944130401
1909	0.465501365815933
191	-0.708186690150182
1910	-0.758596774332404
1911	0.96209888926432
1912	-0.665052638922744
1915	-0.80669986365077
191585	0.169696303262172
1917	0.2510838683301
192286	-0.0798952082485879
192666	0.146914864389598
192669	-0.254716584013237
192670	2.15333650777093
192683	-0.764754425909874
1936	0.671431670278678
1938	1.09233106565332
1939	0.230044395253716
1942	0.515382440317647
1943	-1.33429532875634
1944	1.30080352574996
1945	0.280546655837247
1946	-0.172733137061632
1947	0.521080201571737
1948	0.191462168224026
1949	0.163183615618696
1950	0.300345779467052
1951	-0.461225272522312
1952	-0.026201435639339
1953	1.44765852194595
1954	-0.330778266932753
1955	-0.121344730983807
1956	0.149801715534479
1958	-0.0634473637951779
1959	0.0714260134184208
196	-0.181301176284643
1960	-0.62663534865963
1961	-0.0494216484697417
1962	0.797392875878961
1964	-0.284177641427195
196403	-0.192498667475287
196441	0.608504914857198
196483	-0.516331847918716
1965	0.37962526833099
1967	-0.32629633022711
196740	1.08236137319772
196743	-0.218514419733512
1968	-0.465659503167363
1969	0.115675576061359
196993	0.836387381142441
197	-1.1576895336122
1975	-0.233309042944856
1977	-0.242391984519266
1978	0.105085900749683
1979	-0.415267079933381
1981	-0.270503015078186
1982	-0.380053724407623
[truncated: 10,495 more rows]
