# Supplementary material for: Association of Protein Translation and Extracellular Matrix Gene Sets with Breast Cancer Metastasis: Findings Uncovered on Analysis of Multiple Publicly Available Datasets Using Individual Patient Data Approach
Source: PLoS One. 2015 Jun 16;10(6):e0129610. doi: 10.1371/journal.pone.0129610 (PMC4469303; doi:10.1371/journal.pone.0129610)
Supplement: S1 Folder — (ZIP) [file pone.0129610.s002.zip › S1 Folder/LumBrandbatch.rnk]

#gene
10	0.0227417143522368
100	0.274192878146484
1000	-0.306871617638596
10000	-0.0535770350539237
10001	-0.36937906450072
10002	-0.451979607079308
10003	2.90407025408789
10004	-1.26336213089599
10005	0.259315381342232
10006	-0.0310389623219125
10007	0.139026474269594
10009	-1.47041496408866
1001	-0.146159235962408
10010	-0.330412030928149
100126791	-0.253510832168253
100127886	-0.0996749931574711
100127972	-0.314507687162382
100128124	0.38853255341992
100128329	-0.00828733314735633
100128640	0.189890368936542
100129250	-0.374463918613155
100129271	-0.056343379774167
100129361	0.398661970074237
100129460	0.287793088690928
100129482	-0.0299843862722933
100129503	0.466875164165604
100129528	-0.290388039006278
100129973	-1.15071861310487
10013	0.112752139301047
100130331	0.618725052796247
100130418	0.00411055986324151
100130449	0.18871686012247
100130741	1.75686422459225
100130958	2.76003456182475
100131510	0.204225678812216
100131532	0.269937582532829
100131755	-1.39260117039961
100131825	-0.723619035566306
100131827	0.847947259163538
100132341	-0.00401402908287865
100132476	-1.94684943150781
100132923	0.345586056608168
100133941	0.0178120563499651
100134713	0.306313581406314
10014	0.420519957439267
10015	1.03315533750015
10016	0.373832417272651
100169750	-0.158602909574725
10017	-1.28237581586642
10018	0.153812139453702
10019	-0.110901596227579
1002	-0.243510556457691
10020	0.838677414601668
10021	1.85269581626595
10022	-0.238975914078162
10023	-0.475220891010993
10024	1.11334084847307
10025	-0.245895744322947
10026	-0.145307951899074
100272147	-0.447169778881866
100272216	0.186423543983974
100272228	0.389631002347485
100287387	-1.71034298826437
100287576	-0.547847916396761
100287590	1.24608464472607
100287932	-0.308055266755532
100288413	0.422485076950619
100288570	0.622043105773799
100289097	-0.269967853694071
100289255	-0.917176070542185
100289410	0.382709441530154
100289473	0.138810052764486
100293516	0.211538282564853
100294145	-0.744372478845335
1003	0.163459075334349
10036	0.227321148783007
10038	0.924435071420959
10039	-0.949759085214761
1004	0.440916254583954
10040	0.289348732824104
10042	-0.325612862333098
10043	-0.428222735599902
10044	-0.395346677020223
10045	0.285444287816361
10046	-0.428047150073724
100462953	0.0585126496954472
10047	0.327821690635009
10048	0.5454052086976
10049	-0.629451543559645
100499177	0.490140080467208
1005	-1.1786612572528
10050	0.16749584088879
100505494	0.423321248793792
100505498	0.157328078278115
100505534	-1.68342212201152
100505741	0.187292738510914
100505761	-0.973915401286007
100505879	-1.67743246784822
100505915	-0.127328273084766
100505933	-1.37342777431343
100506070	0.437934823542608
100506190	0.234550580449623
100506282	0.444748696836998
100506469	-0.0940829047401954
100506603	0.284353009362305
100506658	0.906503281761199
100506699	0.370539544137266
100506863	-1.07415514210131
100506898	0.998647342893615
100506963	-0.561395048034283
100507249	-0.204935219317764
100507331	-0.114852706642153
100507388	0.575011759494129
100507436	0.0856332080948164
100507458	-0.499539130581559
100507605	0.230109250828218
100507630	0.31578885596103
10051	0.541598241316807
10052	-0.176351790839239
100526833	0.0566738825311363
10053	0.11091100648507
100533178	0.344828973785628
10054	0.625540638670222
10055	0.785328357528145
10057	0.777674551861886
10058	0.193292034031548
10059	0.445137323280617
1006	-2.00676342958048
10060	-0.970855650555085
10061	-0.106070227159863
100616497	-0.127163927684702
10062	-0.097904052566778
10063	0.542281657778647
10066	-0.410786819623498
10067	0.915425007624432
10068	0.184702792366394
10069	-0.892718305313953
1007	-1.10140284738544
10072	0.0103398530706767
10073	-0.278255760230382
10075	-1.8782998656786
10076	0.371425211277051
10077	-0.727086184398703
10078	-0.0924409673330344
10079	0.298039370842119
1008	-0.198449438416042
10083	0.254609069078474
10084	-0.284746673186486
10085	-0.231250540606895
100852405	0.303698976020136
10086	0.153481958355807
100861540	0.346579087687011
100861554	0.1043017422106
100862697	-2.26935327954405
10087	-0.0866484213936561
10089	-0.793905090411202
1009	0.132279525316015
10090	-0.588784080342349
10092	0.960972803865329
10093	0.221256087193412
10094	-0.330942876724582
10095	0.0560499156117051
10096	0.413179059349615
10097	-0.0368760287641626
10098	-0.0293568653890657
10099	-0.266326670124169
100996299	2.51955812271283
100996485	0.183682075918855
100996492	0.298201431239476
100996756	0.0299514905811849
100996822	0.630512070032758
100996843	-1.85250644914207
101	0.392267907615802
1010	-0.662530470454667
10100	-0.502834216655014
10101	0.436987148178784
10102	0.328827006226472
10103	-0.110919513878966
10105	-0.116449181738751
10106	-0.266703465810075
10107	0.0429645492623929
10109	0.144742932894102
10110	-0.3234927370928
10111	0.29197637797858
10112	0.659179589337276
10113	0.685905827371824
10114	0.341362047789052
10116	0.153236983616495
1012	0.484070384507386
10120	0.158542979797619
10121	-0.438108618367729
10123	0.00876468475746804
10124	0.221469686274309
10125	-0.0180153714659127
10126	-0.357698722552911
10128	0.588674013170675
10129	-0.139866350283155
1013	0.459045749768474
10130	-0.400395040229913
10131	0.154316307496079
10133	0.060808589846979
10134	-0.153148049062611
10135	-0.114782801306495
10136	-0.457457870583638
10137	0.372771151996615
10138	-0.0795159376081271
10139	0.462389872863727
1014	-0.20060595152545
10140	0.527928256205435
10141	0.162517363125597
101410538	0.280272809755029
10142	-0.259798688326904
10144	-0.108338912533306
10146	0.135300829420733
10147	0.458267897535473
10148	-0.885819389792386
10149	-0.0175563198029412
1015	0.422068898274767
10150	0.101544573492832
10151	-0.600083407366312
10152	0.00717181699068549
10153	0.681526450509343
10154	0.0244076329807623
10155	0.436794052562795
10157	-0.931063750016237
10158	-0.217064894502543
10159	-0.440358030295789
1016	-0.345427879686572
10160	-0.284821008445461
10161	-0.0411185125756221
10162	-0.656390671722469
10163	-0.838417273174209
10164	-0.174975596669159
10165	0.13921031955918
10166	-0.114093761815617
10168	0.0908766979948907
1017	0.912840112433376
10170	-0.219845072968948
10171	-0.462261521357281
10174	0.119404990373263
10175	0.492652105490285
10178	0.265257159815508
10179	-0.65864632370235
10180	0.274868672489117
10181	0.0157136206846265
10184	0.760699591640457
10186	-0.0800496622347777
10188	-0.0263006986672084
1019	0.0461211823740323
10190	0.334102622809084
101926913	1.92033472886572
101927181	-0.239212505593338
101927498	-1.78998406598848
101927770	0.153178592056272
101928104	-0.0214057800987712
101928378	-0.39157120662231
101929148	1.74341600040259
101929550	0.404936125299346
10193	-0.589335264989248
10195	0.574343914730511
10196	0.607203803211576
10197	0.771984538109424
10198	1.31915527859377
10199	0.382143695478531
102	0.31174464920528
1020	-0.106054803576881
10200	-0.364701027466455
10201	0.067780578735791
10202	-0.0399384325502705
10203	0.0551214073359737
10205	0.518425189025401
10206	-0.360788521926307
10207	-0.884348769377811
10208	0.391953261322485
10209	2.98562072682818
1021	-1.04554564552766
10210	-0.548405401592868
10211	0.0995131796207719
10212	0.328358783887982
10213	0.510173641587912
10214	-0.217484183302395
10215	0.0589067921640589
10216	0.772732343036042
10217	-0.284223783404028
10218	-0.358960643310567
10219	-0.960054588313978
1022	0.0827927109794069
10220	0.806764001295193
10221	0.289992191054742
10223	0.0640748727132535
10224	0.0105480847143476
10225	-0.932689841258319
10226	0.10741908999107
10227	0.0621404663837778
10228	0.43643524129858
10229	0.333253670834891
10230	1.250149186943
10231	-0.15368858175967
10232	-0.807302695324548
10233	0.415448738691378
10234	0.0821091497682422
10235	-0.999849979538228
10236	0.238805480855488
10237	0.509867206954208
10238	0.181824564022
1024	0.195690305171358
10240	-0.345249992305985
10241	0.734176450983342
10242	0.229807360806167
10243	-0.0638241009113691
10244	-0.305556381774902
10245	0.772210993603182
10246	-0.604776279280039
10247	0.145636280246905
10248	-0.221768211085212
10249	-0.61858474546231
1025	-0.509099441753833
10250	-0.131579482090668
10252	-0.135665634717187
10253	-0.596674348099812
10254	1.10097336547544
10255	-0.487058148414509
10256	0.157690288090764
10257	0.222989791134081
1026	0.452282222777612
10260	0.38848891759475
10261	-0.298022036038308
10262	0.856655731637385
10263	-0.170634529304861
10265	0.200160185943137
10266	-0.253863128446764
10267	0.108839232377617
10268	-0.460514337900189
10269	0.112463749113769
1027	0.162052101602305
10270	0.162582061120259
10272	0.399527687613056
10273	0.00394515060055015
10274	-0.0858513959801227
10276	0.102016290346111
10277	-0.587614948007271
10278	-0.155697586666338
10279	0.0124291539200485
1028	-0.238254283857628
10280	-0.188120644569998
10281	-0.125308067422998
10282	-0.282457259060305
10284	-0.404866162840724
10285	0.136540379016674
10286	-0.116575776549454
10287	0.40565844172566
10288	-0.20027101921866
10289	-0.122213182857502
1029	0.107308343595161
10290	0.382404735775771
10291	0.0385089850288522
10293	0.575632744088785
10294	0.0245529898528892
10295	0.0505015470222944
10296	-0.00185092840937727
10297	0.241406762942008
10298	0.2203025759561
10299	0.346067203697067
103	1.33062451899587
1030	-0.641644929721145
10300	0.95264976929272
10301	-0.199336669030508
10302	0.00154541179653681
10307	0.409936697475767
10308	-0.028829329937635
10309	0.04761370624174
1031	-0.0803614726269112
10311	-0.247579847449287
10312	0.266116571273038
10313	-0.43057996386959
10314	0.437556532877473
10316	-1.42547694616395
10317	0.0342637910346006
10318	-0.281496962005031
10319	-0.443596160254634
1032	0.342356761227437
10320	-0.645632500922454
10321	-0.112255617851996
10322	0.402030042068926
10324	1.26248171687464
10325	0.23778237763033
10326	0.0337732332478665
10327	-1.07714292748338
10328	-0.0977304240014058
10329	0.118996521487501
1033	0.566164773391091
10330	-0.439481737587775
10331	-0.0876262147964288
10332	-0.625695638911125
10333	-1.22567047306088
10336	0.0124568885264191
10342	0.656892608698199
10343	0.979242457726455
10345	0.211251165190409
10346	-0.182066993693032
10347	-0.243469615587578
10351	-0.124758264969404
10352	-0.794818201720366
1036	-0.427092756031838
10360	0.114836533228704
10362	-0.279919637047957
10363	0.029927377469349
10365	-0.144992020520386
10367	0.058319465178929
10368	0.0930140746144562
10369	-0.961751974123182
10370	-0.188657178715734
10371	-0.309730904761991
10376	1.20704181585595
10379	0.0482311359297289
1038	-0.533104328492793
10380	-1.23386349449884
10381	0.116527629908893
10382	0.010310723066835
10383	0.314479253162611
10384	-0.381672430886636
10385	0.0958750832066989
10388	0.188977660683116
10389	1.18202776350504
1039	0.253722665769515
10390	-0.225976031224795
10391	-0.32470912514166
103910	-0.0633734220449639
10392	0.531535855869617
10393	-0.106194233728538
10394	0.0259291801361537
10395	-0.151570794491317
10396	-0.668445505072321
10397	0.119427734681679
10398	0.101507104574028
104	-0.0192589875048059
1040	0.285011821635273
10400	-0.543539550299835
10401	0.402009798776798
10402	0.168164045804477
10403	0.217775835851676
10404	-0.191785478651194
10406	0.0619549023509304
10407	0.142795586535199
10408	-0.45562874102011
10409	-0.130501069017114
1041	-0.55066156596847
10410	-0.00279411138820048
10411	0.43543045554013
10412	-0.510765946261282
10413	-0.0298138612075329
10418	0.119000641904942
10419	-0.03800506034928
10420	-0.459716118084371
10421	-0.436916859755269
10422	-0.470733910733224
10423	-0.0246246491222228
10424	-0.345660943651201
10425	0.128396554365099
10426	0.259465458516909
10427	0.0575400670295212
10428	0.203394822769008
1043	-0.28651422466472
10430	0.407942775311986
10432	0.714182455477083
10434	0.21963509614027
10435	-0.67342676741949
10436	0.265447950537279
10438	0.290208291455401
10439	-0.22918030375573
1044	-0.527422465610812
10440	0.871244298380773
10443	-0.139636920543165
10444	-0.24385887706155
10445	0.0906173294404635
10446	0.374109741454646
10447	0.0362207401319378
10449	0.224986717701382
1045	0.29286345878985
10450	-0.300958791130487
10451	-0.0496450419218703
10452	0.563306799706905
10454	0.311785117913555
10455	-0.489389032476906
10456	0.487900433789259
10457	0.257935366022375
10458	-0.0679441617724526
1046	-2.04419025244873
10460	0.453321449345367
10461	0.503421914440969
10462	-0.805965061588137
10463	0.102198311356947
10464	-0.0314491547500618
10465	-0.189759227919812
10466	-0.0957874576226705
10467	-0.641288722725707
10468	-0.179393134909345
10469	-0.776420824948993
1047	0.0280736822186718
10471	0.0586844083242786
10472	-0.0767007206414446
10473	-0.222920741242741
10474	-0.781812743678258
10475	0.0643202646555693
10476	-0.0885340043622294
10477	-0.2012052824139
10478	-0.605829380419439
10479	-0.21359945222442
1048	0.131828999579687
10480	0.383834708627294
10481	-0.451591777831289
10482	0.189704252726737
10483	0.030476642572308
10484	0.207024809888459
10485	-0.01347522101181
10486	0.042387431851565
10487	-0.464665280741609
10488	0.0575582901623404
10489	-0.46198750791553
10490	-0.354986149380097
10491	-0.423039616268855
10492	-0.226960196202647
10493	0.768735921355239
10494	-0.725387962813684
10495	-0.359439574090785
10497	-0.0735959737673112
10499	0.379551366699733
105	0.00619280098719697
1050	-0.192671462594439
10500	-0.294889940785699
10501	0.111724530934728
10505	0.878456073567161
10507	-0.733719883734686
1051	0.218991895133704
10512	-0.0804655683101215
10513	0.230994377629993
10514	0.405034650778441
10516	-0.362563918865116
10518	0.00993712491460823
10519	-0.020826969699049
1052	-0.214094327233132
10520	0.36688230902156
10521	0.539932734591113
10522	-0.733704504758281
10523	0.485985760889581
10524	-0.127488046537633
10525	-0.239432980749328
10526	-0.0330327360211326
10527	0.0815363132916127
10529	0.354394691773484
1053	0.0140668212285526
10531	0.579096569592835
10533	0.334563782421744
10534	0.252259698094915
10535	0.00551545224851093
10536	0.213699124815667
10538	-0.608072376601523
10539	-0.512657586678657
1054	0.28664456158047
10540	0.291950530046158
10541	0.12247155924487
10542	-0.224322127052854
10544	0.236193027522881
10548	-0.180896523700104
10549	-0.253389702002892
10550	-0.625360646042504
10551	0.0996545478725401
10552	-0.496638338435816
10553	0.366185895857457
10554	0.403492596279351
10555	-0.739266221306451
10556	-0.868613468832845
10557	0.406170861245029
10558	0.207302436514839
10559	-0.0327824030220307
1056	0.702622363695439
10560	0.325227429349237
10561	0.0973305872141176
10562	-0.200866454760557
10563	-0.146179869123505
10564	0.336643592085818
10565	0.315203261349443
10566	-0.0631046867912213
10567	0.045727379363355
10568	-0.752481652617039
1057	-0.370040666774555
10570	-0.167504230771689
10572	0.0969192301308372
10573	0.303114246939489
10574	0.0604828238711773
10575	0.963364524383037
10576	0.663443337830663
10577	-0.578189720119052
10578	-0.575233317265798
10579	-0.272598029995811
1058	1.16561133059541
10580	-0.012980586116041
10581	-0.0598305736922802
10584	-0.28992964847692
10585	0.094404278206707
10586	0.399433438033582
10587	-0.0319912060514446
10589	-0.0121783104912628
1059	-0.107872920223984
10590	0.193404643769075
10591	0.125500906339916
10592	0.3565033105979
10594	0.133606508404019
10595	0.152506471572465
10598	0.595119026085145
10599	1.3045477185087
1060	0.357785396738097
10600	0.0214318871707854
10602	-1.02287307383229
10603	0.186437436401975
10605	0.0193015339215325
10606	0.0355454235274832
10607	0.596526383059023
10609	0.97253919842685
10610	-0.114481784606264
10611	-0.240923891125625
10612	0.564571263231543
10613	-0.73978960081378
10614	0.303231838357393
10615	0.930553465711446
10616	0.00788505870289069
10617	0.579298861224758
10618	0.102508644803409
1062	0.679246393625863
10620	-0.644822950820644
10621	0.0897679663546066
10622	0.581232573308798
10623	-0.330499332465154
10625	0.134769488113182
10626	0.516092140662412
10627	-0.5402747751193
10628	-0.408789982651904
10629	0.227782310408338
1063	0.694477838679573
10630	-0.0685809739664648
10631	0.494736347389336
10632	-0.808873284334087
10633	0.126879211588277
10634	0.103841946711807
10635	0.453734217758527
10636	-0.577854784496819
10637	-0.174266288833222
10640	0.0984648865428228
10641	0.167150266055371
10643	0.445703529625816
10644	0.0815835211343229
10645	0.530407689220428
10647	0.0109641331691498
10648	0.976661255464526
10650	-0.0258805022641415
10651	0.393085109394095
10652	0.631130452329946
10653	0.0225289981878813
10654	0.600893807105067
10656	0.450006101041535
10657	-0.423610104904501
10658	0.219013657017875
10659	-0.0602391347699473
10660	-0.500637220599889
10661	0.117392002170299
10663	-0.738804025083539
10664	0.202520989807469
10665	-0.107078552850707
10666	-0.619530910059165
10667	0.307645865229314
10668	0.331086992955509
10669	0.585887466536947
10670	-0.43083626541606
10671	0.0270069278794337
10672	-0.0695455459964228
10675	0.0260203608532435
10677	0.053944051376536
10678	-0.314696338086373
1068	0.121789204726991
10681	-0.207686168233758
10682	0.314580011115959
10683	0.857510281927817
10686	-0.307714201837264
10687	-0.511212139665639
1069	-0.264055331999889
10690	-1.60529905651233
10691	-0.460623748237407
10692	0.538359836304208
10693	0.136341189554295
10694	0.775519635563694
10695	-0.253540187695591
10699	0.346701487100378
107	-0.061218703234705
1070	0.313908280976736
1071	-0.0763051949937285
10712	0.70641585040269
10713	-0.394306598746021
10714	0.254434597985461
10716	0.304355387316084
1072	3.9185583555873
10721	1.12446960160254
10723	0.478053475456766
10724	-0.0188120414395676
10725	-0.00419589026550187
10726	-0.308559274773295
10728	0.837321141815733
10730	0.0717072805855656
10733	0.725269258572148
10734	-0.445958111923779
10735	-0.131606772014364
10736	0.366593511844024
10737	1.37431539648691
10738	0.134032594978369
10739	-0.102182003981055
10740	2.41232682407456
10741	-0.0732462448707577
10742	-0.332011608342807
10743	-0.762509950335849
10744	2.07877849181362
10745	-0.153921069543782
10746	-0.146261465313634
10747	-0.700899020574863
10748	0.914791997804125
10749	-1.01372102516648
1075	-0.189577296539824
10750	-0.604235469644779
10752	-0.00143629523126313
10753	-0.0238967745547649
10755	0.206050068700875
10758	-0.545529295250762
10761	0.0894375099235047
10762	-0.109435610019757
10763	0.575858623391394
10765	-0.0398110516533888
10766	0.062143543383739
10767	-0.290869098042006
10768	-0.711044030429747
10769	0.0779938492412922
10771	0.390425545595252
10773	-0.783379281231975
10775	0.625149073296921
10776	-0.0178181053374134
10777	0.192205907356116
10778	-0.28392243891729
10780	-0.414597550431597
10781	-0.162734817482091
10782	0.387954136305006
10785	0.664802936119405
10786	0.112805900707412
10787	0.674812528350503
10788	-0.0780753015161546
10791	-0.369393128914063
10793	-0.0872733213923227
10794	0.269639919290919
10795	0.131294734015553
10797	0.00012880152337407
10798	0.491148912010874
10799	0.55376071962323
108	0.130065273454431
1080	0.832475940020285
10800	-2.65407357163486
10801	0.00384054921460412
10802	0.555203972745588
10803	1.00765204137607
10807	-0.215082666400987
10808	0.471842182128682
1081	0.0874592060975209
10810	0.162478361927262
10813	-0.484191189675528
10814	1.1522788353704
10816	0.160861443751947
10817	-0.338006493168062
10818	-0.124714055839134
10819	-0.317597472822091
10821	-0.167732625391384
10824	0.0923278971554733
10825	-0.0273108512430263
10826	0.16910550281426
10827	-0.934314936104979
1084	-0.317766783047803
10840	-0.26512830236523
10841	-0.97345369958221
10842	-0.0212012523547488
10844	0.122026515040022
10845	0.13251215026099
10846	0.632702859576362
10847	0.220213140222387
10848	0.375672268471773
10849	0.229887343478754
10850	0.714833365413674
10855	0.363678001126992
10856	0.147392491651679
10857	-0.514777663652278
10858	-0.0617232529798475
10859	-1.5045961627723
10861	-0.453184758384761
10863	-0.809949730593854
10864	-1.00431844388976
10865	-0.514795315134587
10866	-0.0793225830333534
10867	-0.413040480567755
10868	-0.199321720187384
10869	0.101694362780618
1087	0.0757897570440607
10871	-0.579609881037018
10873	-0.283145840978008
10874	0.365409751994133
10875	-0.187763901940237
10876	0.0869460208742003
10877	-0.585109259450089
10879	-0.0699789338542874
1088	1.17103406648016
10880	-0.846923225031398
10881	-1.01424909271908
10882	-0.0824985354065702
10884	0.0272971348851801
10885	0.0614806391205729
1089	0.276672332466238
10891	-1.40036461480844
10892	0.0820471082525659
10893	0.292921886342535
10894	-0.40176822931011
10895	-0.737125750606916
10896	-2.06900853146734
10897	0.553180114109073
10898	-0.266774163401416
10899	0.422577777318322
109	0.983612861671186
10900	0.31177037858046
10902	0.477322720225282
10903	0.440107133115105
10904	0.421386768474037
10905	-0.0364380672103111
10906	-0.030204636778156
10907	-0.501287724689827
10908	-0.427213680777867
10911	-0.686801576464529
10912	-0.0513283873054057
10913	0.554605474871574
10914	0.303300559173295
10915	0.818748482030684
10916	0.00772156155757616
10917	-0.498974200213709
10919	-0.0285954095852971
10920	0.654577486542861
10921	0.535264486462426
10922	0.830472352822833
10923	0.554428866006412
10924	-0.0714247858315363
10926	0.157554499290833
10927	-0.151642437097766
10928	-0.202588369160511
10929	-0.462099769354787
10930	-0.52408730850734
10933	0.617180659614675
10935	-0.129238066729955
10936	0.427888010842872
10938	-0.365783482201795
10939	0.284051991484452
10940	0.556090100842222
10942	-0.132985777280216
10943	-1.40700766825262
10944	0.507136078402922
10945	-0.0920853661203292
10946	-0.824453503276816
10947	0.161587596252705
10948	0.406862856053918
10949	-0.363166858456826
10950	0.199660513790849
10951	0.480544204142958
10952	-0.312378307236125
10953	0.962591344479155
10954	-0.0475415422620853
10955	0.00433922823754422
10956	-0.439830442955169
10957	-1.03845813171084
10959	0.230178515894656
10960	-0.082249402126883
10961	-0.361362795682095
10962	0.393587770051256
10963	0.0573064218478373
10964	0.0285606566308555
10966	-0.157385904901575
10969	-0.0397368006126909
10970	0.274597314835638
10971	0.312881111224771
10972	-0.706107614626163
10973	-0.324497008141074
10974	-0.0408195193306332
10978	0.558237902878702
10979	0.132382465948596
10980	-0.688478907929805
10981	-0.162440859694779
10982	-0.291704396120875
10983	-0.471280662855092
10985	0.671826279034003
10987	0.012260664688962
10988	-0.158000585608521
10989	-0.286312359988068
10990	0.084242512894591
10991	0.0019809817141909
10992	1.02770625227419
10993	0.843844433254108
10994	0.862455489233479
10998	-0.0591869420460559
11000	0.30090037001557
11001	-0.0810140456200192
11004	0.373973859183459
11005	-0.445240297222972
11006	-1.0970594167481
11007	0.292495389343846
11009	0.163550561712538
1101	-0.372376571973561
11010	-0.0193405376893447
11011	0.0766476576354076
11012	-0.20581953296892
11014	0.322074979240677
11015	0.0789011570403125
11016	-1.23426517116274
11017	-0.00174917423196659
11018	-0.775837669593096
11019	-0.866645238876165
1102	-0.0282034374572816
11020	0.0761053731908568
11021	-0.78548132724793
11022	0.709119788893365
11024	-0.431632149344909
11026	-0.133890330556439
11027	-1.42918958850846
1103	0.844632931879287
11030	-0.0278307581484791
11031	0.00369841993166986
11033	0.235228720633981
11034	0.808928091966135
11037	0.592301655869332
11039	0.00250284879593046
1104	-0.346193903944387
11040	-0.709235328352475
11041	0.305971776541109
11043	0.0484781327820042
11044	1.27363045064953
11045	-0.273717468396047
11046	-0.711823789416981
11047	0.402490515231019
11049	-1.12301273278689
1105	0.315570308337978
11051	0.336850397331615
11052	0.79129777635219
11054	-0.440073108494167
11055	0.251449710226065
11056	0.339085813766297
11057	-0.221159517460835
11059	0.139524238219047
11060	0.28553402785178
11061	-0.523801417199803
11062	-0.207613445674983
11063	0.251587728005808
11064	-0.353892801076968
11065	0.815117011907156
11066	-0.375525273918207
11067	0.0543455130329518
11068	0.00771416626374469
11069	0.207921113228314
1107	0.380030396289493
11070	-0.686510395893885
11072	0.113672826180164
11073	0.648517686302006
11074	0.40958674217731
11075	0.387922061546292
11076	0.6392944318832
11077	-0.0527458401072224
11078	-0.631211324861328
11079	0.0196492728840204
1108	-0.172426425785716
11080	-0.757238584553361
11081	-0.0831088444169552
11082	0.411310617450931
11083	0.049841903561374
11085	0.408062163412866
11086	-0.142055107507338
1109	0.400609964866882
11092	-0.700588237858592
11093	0.30179926035691
11094	0.334968260818184
11095	-0.898809992528888
11096	0.172206450942545
11097	1.00489394785827
11098	-0.13549475132702
11099	0.0543512332370603
11100	0.406244354916484
11102	-0.481625382192747
11103	0.145694789049967
11104	-0.225173863146377
11107	-0.0822094291022454
11108	0.521005447998441
1111	0.00423976129059813
11116	-0.19119145494631
11117	0.301404927249757
11118	-0.160915364948829
11119	-0.166502889620295
1112	-0.289652647823421
11120	0.614013682785212
11122	0.0289833026386566
11123	-0.930732240240442
11124	-0.10558197154683
11126	-1.04184794398443
11127	0.337626976862607
11129	0.135849242362779
1113	-0.0252725230656261
11130	0.259697433488215
11131	-1.4094123181064
11132	-0.113928250984905
11133	0.331043271768287
11135	-0.00988585776681026
11136	0.346032210841019
11137	0.347038151587076
11138	-0.310569980210588
1114	-0.00428367105091437
11140	-0.607651416736027
11141	-0.759394063013751
11142	-0.0544335606777889
11143	0.75348941949703
11144	-0.0504622943816716
11145	-0.194695803718455
11146	-0.19060189388881
11147	-0.15541995624407
11148	-0.420973828566149
11151	-0.47787364600505
11152	-0.645011855379376
11153	-0.0324721328377111
11154	-1.29869171590312
11155	0.312276946264079
11156	0.494132322854768
11157	-0.0840773993533912
1116	-0.0310947045614619
11160	0.108850692421224
11161	-0.016440353835894
11162	0.0375681869100755
11163	0.63256608065203
11166	-0.850746163048295
11167	0.118383353387072
11168	-0.161099567524953
11169	1.21157376607964
1117	-0.522069926275103
11170	-0.924585434101527
11171	0.534037416204114
11172	1.03021042012841
11173	0.29926653974401
11174	-0.212824745529313
11176	0.26897719862402
11177	0.291472202491512
11178	-0.184103786178512
11179	-0.612288818650354
1118	-0.415164263948225
11180	-0.153944313031713
11181	-0.94679347418565
11182	0.117083375960215
11183	0.667303475801458
11184	-0.339976118018159
11186	-0.36941140264245
11187	0.295565276275159
11188	-0.0246926025652986
11189	-0.151340610687456
1119	0.141869562270358
11190	0.392673225021681
11191	-2.08437559928166
11193	0.0379692604603759
11194	0.269250830878843
11196	-0.250861725628384
11197	-1.09521604866304
11198	0.0353983240164463
11199	-0.0239721582058873
112	0.514154757298876
1120	0.00881216861644851
11200	-0.0351616594405059
11201	0.0909353876714425
11202	-0.685336418400904
1121	0.220059552363185
11211	-0.179812822919175
11212	-0.00233084038349615
11213	-0.811630248965821
11214	-0.0689040838250458
11215	-0.199136570141913
11216	0.466051254831765
11219	-1.07586469295909
1122	2.97172165189371
11221	0.261356044420462
11222	-0.04354389253873
11223	-0.391337457341125
11224	-0.767200916632601
11226	0.254106198746448
11228	-0.817092506852221
1123	0.263362402699086
11230	-0.264741686299969
11231	-0.208267647537666
11232	0.424781725162445
11234	0.288536861688252
11235	0.617256207793319
11236	0.353714188403447
11237	0.0820083075812514
11238	-0.717131236730435
112399	0.21209555151443
1124	-0.650261921703032
11240	0.112853405486175
11243	-0.199017690070016
11245	-0.259669929010311
112464	-0.0501166592125465
11247	-0.371575469278779
112479	0.478663906256754
11248	-0.445486558002047
11250	1.2278473972553
11251	0.26786000474704
11252	-0.342981538323426
11253	0.145315404100157
11254	-1.94771131529952
11255	-0.22773009791148
11257	-0.245213719159209
11258	0.180606421075869
11259	-0.0774119275124986
11260	0.456649214500046
11261	-0.257517811370128
112611	-0.403052815895931
11262	-0.916535326914549
11264	0.234630664365846
11266	0.752670412032916
11267	0.798146680227165
11273	0.359700471823574
11274	-0.14161374697621
11275	0.155491535397869
11276	-0.135948365100511
11277	-0.199393771094438
11278	-0.663898187062285
11279	1.18241091659044
11280	0.933199681113529
11281	-1.48236190909489
11282	0.065060417994341
11283	-0.174783388625061
11284	0.327392271790711
11285	0.661901779053524
112869	-1.8358840133185
1129	-0.0904876872161973
112950	-0.586116663292003
113	0.454016263983011
1130	0.1662020891687
11309	-0.16807399130131
1131	0.128652418103321
11311	0.794173096924035
11313	0.433457436592181
11314	0.0999290983565942
113146	0.270074325663317
11315	-0.508410133536396
11316	-0.0144815269074612
11317	-0.148078583371935
113177	-0.730853909276202
113178	-0.227487526690629
11318	-0.390287677328746
11319	-0.268267136110602
1132	0.294270420316941
11320	0.125508045428496
11321	0.269486271776816
11322	0.120298506743898
11325	0.270741849928869
113251	0.324158077409806
11326	0.111846454752981
11328	0.634104915747271
11329	0.163460853979893
1133	0.00917628255186983
11330	-0.564033057129867
11331	-0.451211594363861
11332	0.195243420839532
11333	-0.4029997957899
11334	-0.159850068647765
11335	1.09079934190385
11336	0.788276584743793
11337	-0.866403688218964
11338	0.47891751195741
11339	0.471131118340496
1134	0.913486455252733
11340	-0.137775268787186
11341	-0.461625521736629
113419	-0.0938050216940672
11342	0.0505968300111222
11343	0.205757534761862
11344	-0.505181169499948
11345	0.104977335396887
11346	0.00637607472886387
1135	0.181142136248141
1136	-0.244050722986146
1137	-1.67257132048279
113791	-0.867937052587512
1138	-0.159303775332112
113835	0.176577143989087
113878	-1.23487748209092
114	-0.520236087477444
1140	-1.16394439573093
114034	-0.610944994889538
114044	1.28009425589679
114049	-0.0914191110046894
114088	0.228356241464025
1141	-0.750812807378533
1142	0.145031798374406
1143	-0.48128534562071
114327	0.355715236997349
1144	-0.798597220199004
1145	-0.558292476899506
114548	-0.544416140073603
1146	0.397908773366512
114625	-0.0368663608250694
1147	0.167778231148179
114758	0.789376820240499
114791	-0.95170197227038
114818	-0.473198509240421
114819	0.0810566881652915
114876	-0.584643272250895
114881	-1.03668155677236
114882	0.0487874203648829
114883	-0.303297315220351
114884	0.261626360365244
114885	0.615975573337698
114897	0.0738799118389296
114899	0.196578229826914
1149	-0.574653170246969
114908	-0.414144689112586
114932	-0.272248487147459
115	0.0109978887346206
115123	-0.13378799440549
1152	-0.0417046915909579
115201	0.431137041952383
115207	0.0158193782002715
115290	0.1332161460409
1153	-0.311636061893492
115353	-0.340733496779965
1154	0.212061493660958
1155	0.455867593699327
115653	0.0657821613060766
115703	0.544544080948593
115708	0.697865915102491
1158	-0.600151944834135
115817	-0.368875274757178
115939	0.269479021621961
116	0.505678268030464
1160	-0.623810568152338
116039	0.185673630361391
1161	0.32107246168646
116138	-0.272300922045357
116285	-0.0942979518191878
1163	0.701050359073467
116372	-0.0798084442672094
1164	0.326917912790788
116496	-0.162330023530486
116828	0.752642960460097
116832	0.106050423349118
116984	-0.361941541075204
116985	0.749480205226613
116986	-0.0939128098901863
116987	0.00445086234388368
117	-0.906404047857548
117153	0.575267729610254
117178	0.0438324840030415
117246	0.341830625918193
117247	1.02112231938859
1173	0.0659039044962165
1174	-0.116084004945812
1175	-0.0519988627199492
1176	0.0649456871406424
1178	0.296829765965129
1179	0.37878967223425
118	0.0362319002059172
1180	-0.161599481892964
1181	0.349226390541963
1182	0.16905596053592
1183	-0.335039904309182
1184	-0.175132514467625
118491	1.18360462117083
1185	-0.0727166890397218
1186	-0.0842203575721684
1188	-0.831526137484735
118987	-0.166681102118374
119	-0.232797371259895
1191	0.0265772983549593
1192	0.768878995587416
1193	-0.388795305635461
1195	0.000541545948972379
1196	0.671327135645126
1198	-0.0508168203348209
12	-0.0329569584097013
120	0.0236776757424828
1200	0.068866126181728
1201	-0.403507021408015
120227	0.735403000414198
1203	-0.147612259318637
120526	0.583779716712719
1207	0.226139560289459
1208	0.450114412086262
1209	0.357898107492419
121006	0.0211036656024828
1211	0.440264849907939
1212	0.18456315914694
1213	1.16585420973813
1215	-0.21988405749937
122616	0.558545113859639
122704	0.805774991663884
123	0.486743361163778
1230	-0.12073034373944
1232	-1.09282014885671
1233	-0.000319638506400672
1234	-0.550869694046709
1235	-1.83549931263801
1236	-0.470447665480305
1237	0.139557337123247
1238	-0.288017543302987
123803	-0.164101687795139
123872	0.282531035586741
124	-0.311839855654162
1240	-0.283859016730405
124044	-0.0705307665149471
1241	0.63530999342378
124152	-0.0197495052388879
124222	0.25937237226662
1244	-0.498271903713486
124565	0.205780402264342
124583	0.312948382345167
124801	0.577434686775861
125	-0.0297796954411164
125058	-0.24963842132339
1258	0.0597499817921671
1259	-0.435180764874305
126	-0.847337814194558
126017	1.40465649420421
126070	-0.702271107998079
1261	-0.326841590146987
126208	0.300146117692685
126231	0.26270847388457
126298	0.699234286712489
126299	-0.136978168322316
1263	-0.68008750762208
126321	-0.623523492449547
126353	0.300669117743207
126393	-0.0765359786036657
1264	-0.391363811004708
1265	-0.432240222459326
1266	-0.170796624373949
1267	0.366948589298815
1268	0.300508045848793
1269	0.0647967971597292
1270	-0.146854661645517
1271	-0.0147365146092668
1272	-0.441476851609642
127534	-0.0730145817358464
127544	-0.279986105898607
1277	0.394035519244976
127703	-0.180733079449309
1278	0.346419529657545
127833	-0.507913703164837
128	-0.136321064881032
1280	0.0889782342874274
1281	0.304999022335825
1282	0.593220703264837
1284	0.37313979682941
1285	-0.978977521469441
128553	0.417755329712138
1286	-1.1375653193418
1287	0.0612449149777322
1288	-0.126152758495174
128872	-0.100752226027005
1289	0.270995895078519
1290	0.205932611449884
129025	0.28759652141162
129080	-0.429010775658687
1291	0.199031643920027
1292	0.0848024925377836
1293	0.469830775768474
1294	0.805655021780923
1295	-0.124268277082438
1296	0.104507194554952
129642	0.169573355173808
1297	0.458570431621186
1298	-0.0645991280143765
1299	-0.10592062818894
13	0.150183573858689
130	0.377477433142597
1300	0.166562512430197
130074	-0.202624625628787
1301	0.146727376271996
1302	0.0190920572340457
1305	-0.247614235059693
1306	0.125089730561215
1307	0.230090268434453
1308	-2.07200485219483
130814	0.0483395416493759
130916	-0.920818156124268
131	-0.414216515863722
1310	0.234471372307576
1311	0.112901328567158
1312	-0.294315048266635
1314	0.12963610778499
131408	0.753853969880867
1315	0.51143124276886
131544	0.0455500767898937
131566	-0.159283834727654
131578	0.118288864638499
1316	-0.0675697299595206
131601	0.251691991489795
1317	0.0150619397991113
1318	-0.235896872398249
132	-0.0932434557482517
1325	-0.238302816104822
1326	-1.65816108886874
1327	0.122946988080759
1329	-0.562544354775892
133	0.236027119419984
133619	0.118208082025365
1337	0.589249911516572
1339	-0.586278702273963
134	0.0809215785952318
1340	0.518598500088052
1345	0.14270664451787
1346	0.116736595389888
1347	-0.242490986776573
1349	-0.418565594242806
1350	0.15455162120931
1351	0.120531457268417
135138	-0.420430258423928
1352	0.281790384359764
1353	0.260602833696263
1355	-0.147223425368317
1356	0.0500303305096858
1357	0.741219035394728
1358	-0.0277587491723782
1359	0.04140517838768
135948	0.611153540703878
136	-0.0632447551427554
1360	0.0912636257391993
1361	-0.803730553893812
1362	0.110072386122936
1363	0.041163455805334
1364	0.13194697407282
1365	-0.0296001433745097
1366	-0.0251857291347997
1368	-0.0453606519715012
1369	0.171493653984899
1370	1.71167555247294
1371	1.07794037066263
1373	0.210956939001716
1374	-0.0385149967406286
1376	-0.277885646395817
1378	-0.0524989677285029
137886	0.331949424185376
1380	-1.00054134105933
138046	0.0548139639253921
138050	0.146225445590273
1381	0.0799750347346068
138151	0.037638215318008
138162	-0.152909181497661
1382	0.279436628966613
1384	-0.0511426457613671
1385	-0.348539039608296
1386	0.319161444255184
1387	0.264324971273476
1388	0.627103395505546
1389	-0.157063647861253
1390	-0.507746456234313
139081	-1.56276682080234
1392	-0.65874738930601
1393	-0.218069565772197
139322	0.277070299544727
1394	0.877694943657631
1395	0.47573334233898
139538	1.0037528880927
1396	0.00835764551646017
1397	-0.159648387693618
1398	-0.0911398882258125
1399	-0.0788789321783405
14	-0.26522868816174
140	0.249593496015675
1400	0.283668118274184
1401	0.697311827026883
140290	-0.149704597605062
1404	0.547138965083552
140459	-0.369345012531433
140460	0.388835069219504
140461	0.187007640869449
140462	0.143398198994016
140465	-0.389744615620172
140467	-0.281182931377217
140545	0.245294390652973
140578	0.0741784388458238
140597	0.60932297811684
1406	0.329049592207711
140609	0.907673273412778
140678	-0.624960326955568
1407	0.141875183827822
140710	0.699070857749756
1408	-0.00966463025318408
140801	-1.69244878405651
140803	-0.623376941501184
140883	0.580925287086862
140885	0.262416226015105
140890	0.716308749160731
1409	-0.0936014159238806
141	-0.437318350834463
1410	-0.137840953741203
1411	-1.91133168583831
1412	1.2520620549125
1413	-0.367428051252705
1414	0.341469188375138
1415	-0.980573556494769
1416	0.476724209404904
1417	-0.303750487524545
1418	-0.126017029094775
1419	-0.403646027491845
142	0.0675772263919765
1420	-0.452147722975992
1421	0.453641540680627
142684	1.40617403984899
1428	0.405579986201431
1429	0.0174086750935003
143	0.00703094187314311
1431	0.102613125399676
1432	0.590400865683883
1434	0.44439226675336
1435	-0.353697956450081
1436	-0.371063532786291
1437	-0.139860550339806
1438	-1.06451340199413
1439	-0.250986447123944
1440	0.177317658544913
1441	-0.302842376005086
1442	-0.678011160886376
1443	0.07033855590691
1444	-1.11113973927008
144404	0.0822852453232169
1445	0.434588463532756
1446	0.437320425164973
144699	0.0545446203612365
1447	-3.29808016815998
1448	0.153196339894118
1452	0.691196770604952
1453	0.326715105669349
145389	0.492214357443685
1454	-0.175487801587267
1455	-0.303528256661662
1456	0.000783826868414849
145678	-0.570150050568614
1457	0.21960790148841
1459	0.622777931571506
146	-1.33925835882086
1460	0.127250280258809
146057	1.06820372131264
1462	0.207660659017486
146227	0.694875196608944
1463	-0.062095330783812
1464	0.592492020400431
1465	-0.0561952335976581
146542	-0.123667394717247
146562	-0.610225953064479
1466	0.101319410674366
146691	-0.469046914926722
146712	-1.11262136962017
146754	0.326419924198643
1468	-0.00669103443672843
1469	-0.0791576036058164
146909	0.934691319046782
147	-0.463675525174937
1470	-0.424199073731143
1471	-0.100815787600947
147172	0.0975797581829821
147179	0.940719357181935
1472	-0.0818282094514617
1473	-0.130105789745008
147339	0.343775030708451
1474	0.119817507913916
1475	0.0456196979546835
1476	-0.0869707780990398
147657	0.356781600475912
1477	-0.0329257904639463
1478	0.46653112883691
1479	1.50071788969529
147912	-0.225099836214695
148	-1.03488040614241
148022	0.66793384698651
148066	0.0301780668975007
1482	0.637669522553978
148229	1.46459885478805
1486	-0.164263490592358
1487	-0.259933128677903
148753	0.130306511189412
1488	-0.0585710484937194
1489	0.176555968160339
1490	0.0201108258434974
149041	1.15861749000234
149076	0.0917815678814268
1491	-1.51028329478836
149111	0.687069669621042
1493	-0.403063100577952
1495	0.613902339677208
1496	0.425529518005001
149603	0.7210121735308
149628	0.242805144950121
1497	-1.01179668757431
1499	0.396567925932588
149986	0.462550745544445
15	-2.12664344056664
150	-0.088096580425841
1501	-0.0432770976202877
150160	0.268740486779423
150244	-0.23034277778517
1503	0.13888385178589
1506	-0.56489057543633
150726	0.643901786585069
150759	0.457013705839501
1508	0.462826064847297
1509	0.0154590599369854
150967	-0.789098325776259
151	0.116573436594615
1510	0.00796626600137939
151011	-0.0646336858561781
151050	0.696129459786159
1511	-0.324787169392844
1512	-0.230525019896422
1513	0.123337109445706
1514	0.512597242318107
1515	0.847303060679141
1519	0.0986901556601059
151987	-0.388759873782804
152	0.150998088913215
1520	-0.196932811557897
152006	-0.603652589707194
1521	-1.29421434793329
152185	1.07344747412918
1522	-0.0117113434711008
1523	0.124092150345731
1524	-0.309057127425904
1525	0.0664123809358153
152559	0.954835619422595
1527	-0.0145965976018156
1528	-0.478897942028032
152992	-0.0909831106912384
153	-0.775401234007523
1534	0.340572561670641
1535	-0.265584916413586
1536	-0.288696730114013
1537	0.0826587942298762
1538	-0.126813967626621
1539	0.0136782508305044
154	-0.934367792233986
1540	0.334297660991677
1543	1.10916697414514
1544	0.327569080250303
1545	0.0689994390753932
154661	-0.832048936891349
154796	-0.149855708074451
1548	-0.131501326248708
1549	-0.0915440197007535
155	-0.428977672494008
1550	-0.784534614929705
155060	0.709810423331616
155066	0.0889002040074301
1551	-0.040721205486799
1553	-0.653729140128842
155400	-0.276559568504553
1555	-0.0281678022953845
1556	0.149760812747691
1557	0.252719345303674
1558	-0.35404148810244
1559	0.286861964488028
156	0.061847238939942
1562	0.46390593876311
1565	-0.046656275221257
157	-0.519207266499199
1571	0.233096211287243
1572	-0.790155929255774
1573	0.171074753515834
157562	0.183193049966517
157567	0.263294223609015
1576	0.492160088564336
157680	0.318434500595368
157697	0.445617711379641
1577	-0.152159278578294
157869	-0.775342457923634
1579	-0.0898284613666907
157922	0.220484498514815
158	-0.126413437079066
1580	0.0680827333187041
1581	-0.213557323508005
1583	0.247551785879335
1584	-0.723180202722669
158471	0.0388164975212857
1585	0.438348974440238
158586	-0.109809594712832
1586	-0.303166396506118
1587	-0.354432334854175
158747	0.310754302907786
1588	0.293883087666358
1589	-0.0123067270917237
159	0.0177295261836816
1591	-0.910938637737385
159162	-0.17052295998544
1592	0.147608216735198
1593	-0.252874192986434
1594	0.106827592586878
159963	-2.00012705664754
16	0.208895547430643
1600	-0.466244326739052
1601	0.0945204871769786
1602	0.00116962841602218
1603	0.0662649148715624
160313	0.683173445273333
1604	0.167676949580307
1605	0.324368587293348
160518	-2.14243222726334
1606	-0.665605666816467
1607	-0.953452633870682
1608	1.21870436398513
160824	0.188160513527455
160851	-1.14080725629502
1609	-0.613429202701541
161	-0.345883546246124
1610	0.0853715109566081
1611	-0.218444792645277
1612	0.443757029234755
161291	-0.0213255626643472
1615	0.258062053304725
1616	-0.197779967319978
1618	0.722706164995365
162	0.715349828617316
1620	-0.675858341285682
1621	-1.40826394180161
1622	-0.101710546620493
162427	0.365839331638773
1627	0.242669921825206
1628	0.116342489841506
1629	0.413347029791773
162972	0.765894738987555
163	-0.112835733027758
1630	-0.0884916969744895
163131	-2.28601465678846
1632	-0.103348117160374
1633	0.365399217013739
1634	0.0237842455232728
163486	-0.0664155873335189
1635	-0.391650868245369
163590	0.608845837836308
1636	-0.0784889856041032
1638	0.0617761286770965
1639	0.143809974554252
164	0.788283289281855
1641	-0.629889416379128
1642	0.454650418899516
1643	0.240904292839862
1644	0.792122549035425
1645	0.145665133577482
1646	0.0491983423266096
164656	-0.253739254300401
1647	-0.24372690156812
1649	0.217519479662054
165	0.284182254210908
1650	-0.236157549217658
1652	-0.35366316248465
1653	0.479127925766134
1654	0.66791198587049
1656	-0.276132674276335
1657	0.218554070015599
1659	0.385968464265223
166	-0.477989186475831
1660	1.27357777102659
1662	0.0717670956596732
1663	0.844614589403345
1665	0.209265321986845
1666	-0.26825317668564
166614	1.13833557531983
166647	0.182551767325044
1669	0.096289688373285
167	-0.562280647649292
1670	0.310331871974894
1671	0.623094519938785
1672	0.424702027807468
167227	0.361379636187064
1674	-0.130101094823577
1675	-0.202373938633459
1676	-0.208695674092537
1677	0.453898901407195
1678	-0.0273322730590019
168544	0.505436947197847
1687	0.605402015627911
1690	0.132343416010449
169522	-0.541419752338063
169611	0.177322242372322
170679	0.200314267159392
170680	-0.323085281103983
170960	0.325844063135602
171017	0.686312292540878
171023	0.0222423282744392
171220	0.465997494022209
171392	-0.511912049578965
171546	0.242042801011889
171558	-0.432642601037106
171586	-0.0611786768267399
1716	-0.637620711340957
1717	0.276425270684381
1718	-0.20388564780544
1719	0.312333392778524
1720	-0.959235585649429
1723	0.426273349786193
1725	-0.252638538248164
1727	0.0420626699014511
1728	0.28688347888676
1729	0.613863580789784
173	0.181428814510243
1730	-0.0928904408284925
1733	-0.121504489442585
1734	-0.307828096567238
1735	0.0309269679233941
1737	-0.170349504759888
1738	-0.111702032177224
1739	0.499121986892538
174	0.1629326322004
1740	1.59371029723214
1741	0.0122019967941373
1742	0.145350266847576
1743	-0.206478870277666
1746	-0.0504261098414461
1748	-0.11458882532139
1749	-0.745358509179733
175	-0.388003357576032
1750	-1.39434510849943
1755	0.58200548255527
1756	0.339318724072056
1757	0.139408977767493
1758	-0.380360689142269
1759	0.452805115117246
176	-0.539829746053907
1760	0.313747703207238
1761	-0.293473187403603
1762	0.0203713003346062
1763	1.05317806671419
1768	-0.736591958852047
177	0.521498488965625
1770	-0.606796200222183
1773	1.09632836802927
1774	-0.993923165091407
1775	-0.488609380216966
1776	-1.61579265510877
1777	-0.849011829364566
1778	0.319252254152636
178	0.212471934584616
1780	0.330506918814392
1781	-0.310216594707425
1783	0.0982358830202302
1785	-0.330855592623913
1786	-0.0467291543074137
1787	0.0711382258230392
1788	0.287457556766886
1789	0.987606274268989
1791	0.533261184415718
1793	-0.416193219328857
1794	-0.376276898994545
1795	0.36677026054807
1796	-0.387157070913971
1797	-0.337735222592592
1798	0.0195261995795087
18	-0.0282878879743257
1800	0.049457815670726
1802	-0.947493596348623
1803	-0.747529208585803
1804	0.502711539718924
1805	-0.0581170842057857
1806	-0.161187570791818
1807	-0.808039845242181
1808	0.0398541688676436
1809	0.141424289407813
181	0.198362747857966
1810	-0.105799861836562
1811	-0.895354327983011
1812	-0.374515035857668
1813	0.174015571413493
1814	-1.62352402189944
1815	-0.730634949155963
1816	-0.445985627158297
1819	0.528338970038735
182	-0.03561362372296
1820	-0.189077568480919
1821	-0.403502475336424
1822	0.349123109241217
1823	-0.531229957400012
1824	-0.502624452382935
1825	-1.99950952395249
1826	-0.853064999515414
1827	-0.137971967654892
1828	0.49306753269819
1829	0.209905816013768
183	-0.107563526288774
1830	-0.0469192090071034
1831	-0.28323056189347
1832	-0.191481560350465
1833	0.494678448740125
1834	-1.07722231265709
1836	0.0391911604787901
1837	-0.374172739599265
1838	-0.829225084567896
1839	-0.0564513023928524
1841	0.264491184338903
1842	-0.0430483170989401
1843	0.0234071333014713
1844	-0.769115918677577
1845	0.412492430504562
1846	-0.175006426775103
1847	-0.380957467294039
1848	-0.0283671055014324
1849	-0.0729487300316208
185	-0.0596125679126986
1850	0.219889446624581
1852	0.122818407175208
1854	0.626047602631242
1855	0.260439012593172
1856	0.0453947258512804
1857	0.418773869906895
1859	-0.100951149517269
186	1.69066907795663
1861	-1.20479647422968
1869	0.883552296393847
187	0.528692928414576
1870	-1.78373638398855
1871	-0.362138804076406
1874	0.342090593738788
1875	0.067177589291424
1876	0.333569491822386
1877	0.269360715785377
1880	-0.465745871722547
1889	0.222064876457774
189	-0.152472051095063
1890	-0.0311541927328956
1891	0.177085718631265
1892	-0.286556444287612
1893	0.157959667177767
1894	0.395011143439045
1896	0.136058509586824
19	0.1352568052909
190	-0.487483127048388
1901	-1.03679621793312
1902	-0.920473802942194
1906	-0.0182085979711797
1907	-0.31109717251506
1908	-1.48424764413593
1909	0.325004323197542
191	-0.492248049532923
1910	-0.780155025003776
1911	0.215930066771537
1912	-0.58849136834374
1915	-2.85362126744211
191585	0.339540940046617
1917	0.311345154820084
192286	-0.848889961555192
192666	1.34991092120919
192669	-0.183288283850419
192670	0.481434977181263
192683	0.692925063904882
1936	0.0910912649261056
1938	-0.750131212093153
1939	0.0332697845864778
1942	0.475242768554573
1943	0.206690377773727
1944	-0.429106789726664
1945	-0.327948332953559
1946	-0.515011308982222
1947	-0.361460090277948
1948	0.0739711624601403
1949	-0.0753543851059614
1950	-0.0765839422532947
1951	0.78253290044932
1952	-0.268016068859346
1953	0.146841651503042
1954	0.632127369321569
1955	-0.0748591191779163
1956	0.203398731826703
1958	-0.0141864937834221
1959	-0.533700307504949
196	-0.0106326479745968
1960	-0.200503746410482
1961	-0.222063923266832
1962	-0.665585484869577
1964	0.378977136947431
196403	-0.186142330400437
196441	0.923009662070226
196483	0.906525973055435
1965	0.603621122734576
1967	-0.0340539366266435
196740	0.29562474009514
196743	-0.201726803870515
1968	-0.173276555654036
1969	-0.858868762441513
196993	-0.437243346516296
197	-0.864811246360971
1975	-0.335028487288674
1977	0.28523172141233
1978	0.159882418962405
1979	-0.830446169171099
1981	0.177139240354492
1982	1.2208591801751
[truncated: 10,495 more rows]
