# Supplementary material for: Association of Protein Translation and Extracellular Matrix Gene Sets with Breast Cancer Metastasis: Findings Uncovered on Analysis of Multiple Publicly Available Datasets Using Individual Patient Data Approach
Source: PLoS One. 2015 Jun 16;10(6):e0129610. doi: 10.1371/journal.pone.0129610 (PMC4469303; doi:10.1371/journal.pone.0129610)
Supplement: S1 Folder — (ZIP) [file pone.0129610.s002.zip › S1 Folder/parametersfrmagsea.txt]

##The names and paths of the folders have been deleted and have to be input as per the users folder structure
# Parameters for combined Univariate analysis
producer_class	xtools.gsea.GseaPreranked
producer_timestamp	1416765979389
param	collapse	false
param	plot_top_x	20
param	rnk	resmatcombunivbatchlap.rnk.txt
param	norm	meandiv
param	scoring_scheme	weighted
param	make_sets	true
param	mode	Max_probe
param	gmx	c5.all.v4.0.entrez.gmt,c2.cp.v4.0.entrez.gmt
param	gui	false
param	chip	
param	rpt_label	lapUniv
param	help	false
param	out	
param	include_only_symbols	true
param	set_min	15
param	nperm	10000
param	rnd_seed	timestamp
param	zip_report	false
param	set_max	500

# Parameters for combined multivariate analysis
producer_class	xtools.gsea.GseaPreranked
producer_timestamp	1416754393687
param	collapse	false
param	plot_top_x	20
param	rnk	resmataurkabatchlap.rnk.txt
param	norm	meandiv
param	scoring_scheme	weighted
param	make_sets	true
param	mode	Max_probe
param	gmx	c5.all.v4.0.entrez.gmt,c2.cp.v4.0.entrez.gmt
param	gui	false
param	chip	
param	rpt_label	lapAurka
param	help	false
param	out	
param	include_only_symbols	true
param	set_min	15
param	nperm	10000
param	rnd_seed	timestamp
param	zip_report	false
param	set_max	500

# Parameters for analysis on Basal tumors
producer_class	xtools.gsea.GseaPreranked
producer_timestamp	1416758157632
param	collapse	false
param	plot_top_x	20
param	rnk	resmatBasalbatchlap.rnk.txt
param	norm	meandiv
param	scoring_scheme	weighted
param	make_sets	true
param	mode	Max_probe
param	gmx	c5.all.v4.0.entrez.gmt,c2.cp.v4.0.entrez.gmt
param	gui	false
param	chip	
param	rpt_label	lapBasal
param	help	false
param	out	
param	include_only_symbols	true
param	set_min	15
param	nperm	10000
param	rnd_seed	timestamp
param	zip_report	false
param	set_max	500

# Parameters for analysis on HER2 tumors
producer_class	xtools.gsea.GseaPreranked
producer_timestamp	1416762026389
param	collapse	false
param	plot_top_x	20
param	rnk	resmatHer2batchlap.rnk.txt
param	norm	meandiv
param	scoring_scheme	weighted
param	make_sets	true
param	mode	Max_probe
param	gmx	c5.all.v4.0.entrez.gmt,c2.cp.v4.0.entrez.gmt
param	gui	false
param	chip	
param	rpt_label	lapHer2
param	help	false
param	out	
param	include_only_symbols	true
param	set_min	15
param	nperm	10000
param	rnd_seed	timestamp
param	zip_report	false
param	set_max	500


# Parameters for analysis on Luminal A tumors
producer_class	xtools.gsea.GseaPreranked
producer_timestamp	1416770095355
param	collapse	false
param	plot_top_x	20
param	rnk	resmatLumAnestedinstitutionlap.rnk
param	norm	meandiv
param	scoring_scheme	weighted
param	make_sets	true
param	mode	Max_probe
param	gmx	c5.all.v4.0.entrez.gmt,c2.cp.v4.0.entrez.gmt
param	gui	false
param	chip	
param	rpt_label	lapLumAnested
param	help	false
param	out	
param	include_only_symbols	true
param	set_min	15
param	nperm	10000
param	rnd_seed	timestamp
param	zip_report	false
param	set_max	500

# Parameters for analysis on Luminal B tumors
producer_class	xtools.gsea.GseaPreranked
producer_timestamp	1416772375540
param	collapse	false
param	plot_top_x	20
param	rnk	LumBrandbatch.rnk
param	norm	meandiv
param	scoring_scheme	weighted
param	make_sets	true
param	mode	Max_probe
param	gmx c2.cp.v4.0.entrez.gmt,c5.all.v4.0.entrez.gmt
param	gui	false
param	chip	
param	rpt_label	my_analysis
param	help	false
param	out	
param	include_only_symbols	true
param	set_min	15
param	nperm	10000
param	rnd_seed	timestamp
param	zip_report	false
param	set_max	500
