# Supplementary material for: Association of Protein Translation and Extracellular Matrix Gene Sets with Breast Cancer Metastasis: Findings Uncovered on Analysis of Multiple Publicly Available Datasets Using Individual Patient Data Approach
Source: PLoS One. 2015 Jun 16;10(6):e0129610. doi: 10.1371/journal.pone.0129610 (PMC4469303; doi:10.1371/journal.pone.0129610)
Supplement: S1 Folder — (ZIP) [file pone.0129610.s002.zip › S1 Folder/README for analysis.txt]

Requisites for reproducing the analysis
The following raw data are needed to be downloaded from the GEO web site and copied on to the R working directory:
i)GSE11121_RAW.tar  from http://www.ncbi.nlm.nih.gov/geo/query/acc.cgi?acc=GSE11121
ii)GSE7390_RAW.tar from http://www.ncbi.nlm.nih.gov/geo/query/acc.cgi?acc=GSE7390
iii)GSE2034_RAW.tar from http://www.ncbi.nlm.nih.gov/geo/query/acc.cgi?acc=GSE2034
iv)GSE5327_RAW.tar from http://www.ncbi.nlm.nih.gov/geo/query/acc.cgi?acc=GSE5327

The following .Rdata file containing the follow up times (as found from the GEO web sites are also needed to be copied into the R working directory:
demo.RData

The analysis was carried out on R 3.1.0 on Windows x64 with 8 GB of RAM and AMD A10-5750 M processor and the R script took about 23 hours to run. However it should be able to run on systems having 4 GB of RAM.
The following libraries are needed, along with their dependencies:
GEOquery,affy,frma,hgu133afrmavecs, hgu133a.db,Biobase,genefu,survival,coxme,WGCNA. 
Of these the first seven are found from Bioconductor.
The source file to be run in R is Analysisscript.R 
Please note that the latest packages at the time of analysis was used. If any old packages are used or with changes in the packages, especially hgu133a.db, 
the results may be slightly different, though they should not vary considerably.
 
If you need to run just the models which gave the lowest AIC, just comment out the lines in each analysis except for Luminal A for models ii) to vi). In Luminal A, comment out all analyses except analysis v). This will markedly reduce the analysis time to about 4 hours
The following libraries are needed, along with their dependencies:
GEOquery,affy,frma,hgu133afrmavecs,hgu133a.db,Biobase,genefu,survival,coxme,WGCNA. 
Of these the first seven are found from Bioconductor.

After getting the .rnk files, they need to be analyzed wwith the GSEA2-2.0.14 software. This software requires java, and for this analysis, 
setting the memory for the application to 3 GB or more with a 64 bit java is recommended. 
Also needed are the gene set collections c2.cp.v4.0.entrez.gmt and c5.all.v4.0.entrez.gmt from the GSEA website.
The parameters used in this analysis are the default parameters except for 10000 permutations being used instead of 1000. The files giving the parameters for the analysis are also given
as are the .rnk files produced in the R analysis. The files giviving the parameters for the GSEA analysis have the file and folder names deleted. Only the appropriate options are retained.
 
