# Supplementary material for: Association of Protein Translation and Extracellular Matrix Gene Sets with Breast Cancer Metastasis: Findings Uncovered on Analysis of Multiple Publicly Available Datasets Using Individual Patient Data Approach
Source: PLoS One. 2015 Jun 16;10(6):e0129610. doi: 10.1371/journal.pone.0129610 (PMC4469303; doi:10.1371/journal.pone.0129610)
Supplement: S1 Folder — (ZIP) [file pone.0129610.s002.zip › S1 Folder/resmatLumAnestedinstitutionlap.rnk]

#gene
10	0.035640593
100	0.228793198
1000	-0.234672994
10000	-0.564822953
10001	0.102390171
10002	0.061224348
10003	0.160706972
10004	0.4445204
10005	0.397905171
10006	-0.184800375
10007	-0.526390628
10009	0.136275585
1001	0.113286366
10010	-0.124002148
100126791	0.014671923
100127886	2.659569653
100127972	-0.420786767
100128124	1.655585785
100128329	0.667279624
100128640	0.277594141
100129250	-0.669976552
100129271	-0.204157709
100129361	-0.119516374
100129460	1.888891127
100129482	0.567232718
100129503	-0.474147738
100129528	-0.400667068
100129973	-1.11738086
10013	-0.604184347
100130331	0.781078739
100130418	0.493685641
100130449	0.249738191
100130741	-2.175368407
100130958	2.976484542
100131510	-0.388231096
100131532	0.062657869
100131755	1.912396313
100131825	0.108552484
100131827	0.048522553
100132341	0.341298012
100132476	-0.092547032
100132923	-0.013683707
100133941	-0.065725502
100134713	0.696970193
10014	-0.767296042
10015	-0.026867256
10016	0.357521382
100169750	0.689480764
10017	-0.496794792
10018	-0.307351004
10019	0.023287073
1002	0.363380329
10020	-0.143463971
10021	1.922559288
10022	1.402546736
10023	0.451235824
10024	1.83506563
10025	-0.952331722
10026	-0.190354579
100272147	-0.364323168
100272216	0.408199594
100272228	0.647640521
100287387	0.466807852
100287576	0.833520349
100287590	-0.013122885
100287932	-0.172399569
100288413	0.411284077
100288570	-1.064127373
100289097	-0.042405809
100289255	-1.372956941
100289410	-0.095737876
100289473	-0.235741033
100293516	0.344706323
100294145	1.084614967
1003	-0.286098292
10036	0.904765034
10038	1.107251514
10039	-0.949552843
1004	0.80987919
10040	0.097864579
10042	0.248310845
10043	-1.061933345
10044	-0.831422294
10045	0.532767679
10046	0.583458688
100462953	0.7144651
10047	0.899962499
10048	0.416557888
10049	0.661953609
100499177	0.154998646
1005	0.438911621
10050	-0.202035606
100505494	0.750887009
100505498	1.776277509
100505534	1.452632665
100505741	1.055645712
100505761	-1.017504579
100505879	1.287510941
100505915	1.76710627
100505933	-0.088216317
100506070	0.363236009
100506190	-0.377783664
100506282	2.573735902
100506469	0.239836827
100506603	0.741129983
100506658	-0.63868131
100506699	3.042226956
100506863	4.52199197
100506898	0.511661113
100506963	-0.484695592
100507249	0.7305994
100507331	0.895793381
100507388	-0.077887167
100507436	0.539357451
100507458	0.739576191
100507605	-0.157231458
100507630	1.585095396
10051	0.694004503
10052	-0.177323841
100526833	-0.465017185
10053	-0.379882181
100533178	0.040416213
10054	1.83807319
10055	0.116908504
10057	0.90833844
10058	0.062807435
10059	-0.210965019
1006	0.515190863
10060	1.404150518
10061	0.295658273
100616497	0.420883543
10062	-0.422562454
10063	0.149386616
10066	-0.445805028
10067	0.126004677
10068	0.112098942
10069	-0.23278899
1007	-1.512047563
10072	0.889499487
10073	-1.422930978
10075	-0.516516963
10076	-0.596835243
10077	-0.076306558
10078	0.326324542
10079	0.777258676
1008	1.541980063
10083	0.58052075
10084	-0.861901486
10085	-0.59909982
100852405	0.298224206
10086	-0.036646195
100861540	0.392305049
100861554	0.204454969
100862697	0.881533518
10087	0.149557005
10089	-0.043209301
1009	0.021257269
10090	0.311426572
10092	0.662676714
10093	-0.905957831
10094	-0.398939417
10095	0.247518234
10096	1.54587167
10097	0.479985498
10098	-0.05455567
10099	-0.636358232
100996299	-0.958078283
100996485	2.016388557
100996492	-0.060505031
100996756	0.015605254
100996822	-0.892722767
100996843	0.901324407
101	0.771020216
1010	0.26562925
10100	0.833709396
10101	-0.021483993
10102	-0.647601296
10103	0.252096346
10105	0.321015894
10106	-0.452762786
10107	0.489770873
10109	0.23952214
10110	0.380740645
10111	-0.246242709
10112	0.854058288
10113	-0.69090278
10114	-1.474018898
10116	-0.245981709
1012	0.539350433
10120	-0.471879941
10121	-1.95439428
10123	0.099362661
10124	0.0222216
10125	0.052913063
10126	-0.741541387
10128	0.312808809
10129	-0.443107937
1013	0.245778524
10130	-0.133817326
10131	-0.442337841
10133	-0.254758875
10134	-0.235398434
10135	-0.412578697
10136	-0.414128485
10137	-0.068360853
10138	0.894744762
10139	0.368157733
1014	-0.508526259
10140	0.486392179
10141	2.140150562
101410538	1.57803593
10142	0.338936439
10144	0.102049978
10146	-0.373979046
10147	0.987503288
10148	-0.120108003
10149	-0.352143872
1015	0.334039884
10150	0.155709094
10151	0.691391192
10152	-0.344782382
10153	0.127951443
10154	-0.2272389
10155	-0.863849503
10157	-0.998658008
10158	0.052646294
10159	-0.100405395
1016	0.462209513
10160	-0.178688401
10161	0.172585673
10162	-1.018736656
10163	-1.003025521
10164	0.3643793
10165	0.336308368
10166	0.319543356
10168	-0.489414534
1017	0.808700694
10170	0.333708704
10171	-0.242541972
10174	-0.236475126
10175	0.60852845
10178	0.265211176
10179	-0.360073221
10180	0.062861025
10181	0.512162842
10184	-0.362462722
10186	0.059896675
10188	0.410674649
1019	-0.68727504
10190	0.492640638
101926913	-0.568817995
101927181	0.010975262
101927498	-3.97307522
101927770	2.056621248
101928104	0.181690549
101928378	0.309334996
101929148	3.059407979
101929550	-0.077216475
10193	-0.607031143
10195	0.860668972
10196	0.562268017
10197	-0.190751261
10198	1.043952319
10199	1.124926252
102	-0.14117486
1020	0.712187754
10200	-0.096541501
10201	0.052879831
10202	0.032681828
10203	-0.142493368
10205	0.153350833
10206	-0.055597095
10207	-0.256932185
10208	-0.180159498
10209	-0.344214607
1021	0.876715262
10210	-0.182534481
10211	-0.447038968
10212	1.00810836
10213	0.283852644
10214	1.468728614
10215	1.618731611
10216	2.298921863
10217	-0.995044097
10218	0.206675449
10219	-0.545105704
1022	0.152601915
10220	0.278610886
10221	0.063248951
10223	0.250979677
10224	0.430446771
10225	-0.309626963
10226	-0.341787891
10227	-0.290544807
10228	0.31207894
10229	0.285763552
10230	-0.518313826
10231	-0.415277818
10232	0.352042973
10233	-0.976810294
10234	-0.03371496
10235	-0.494048999
10236	-0.133472871
10237	0.442578934
10238	0.07495624
1024	1.115233247
10240	-0.232631456
10241	-0.710915416
10242	0.141035034
10243	-0.789812518
10244	-0.08588016
10245	0.10144616
10246	0.493786566
10247	0.467532516
10248	0.912831088
10249	0.672484197
1025	-0.315620794
10250	-1.16089476
10252	0.031875441
10253	-0.015849352
10254	0.675583982
10255	1.208146658
10256	-0.823620073
10257	0.093460282
1026	-0.459121929
10260	-1.59589612
10261	-0.027048816
10262	0.181624441
10263	0.035375994
10265	0.218097675
10266	-0.126910937
10267	0.00963586
10268	0.300460002
10269	-0.20137764
1027	0.015929939
10270	1.598392331
10272	0.148425669
10273	-0.378749741
10274	-0.161896292
10276	-0.008746896
10277	-0.618067369
10278	-0.455295926
10279	-0.136263779
1028	-0.052590142
10280	-0.626233111
10281	-0.137931172
10282	0.423601981
10284	0.00644185
10285	0.197055637
10286	0.425008844
10287	0.692914208
10288	-0.037898087
10289	-0.24058615
1029	-0.391642814
10290	2.33271333
10291	-0.705792359
10293	1.195632626
10294	0.27105343
10295	-0.447133081
10296	1.31055742
10297	0.543343341
10298	0.545238522
10299	-0.390535771
103	0.114339319
1030	-1.544617229
10300	0.608569889
10301	0.291238779
10302	0.1141023
10307	-0.260792163
10308	0.058854351
10309	0.647340177
1031	-0.357164034
10311	0.928013274
10312	0.205931764
10313	-0.545868214
10314	0.543601152
10316	-0.533729977
10317	0.323180134
10318	-0.966196575
10319	0.603809098
1032	-0.369209818
10320	-0.502741695
10321	0.02448268
10322	-1.192534764
10324	-0.051208324
10325	-0.230913436
10326	1.102777555
10327	-0.632505881
10328	0.562449553
10329	0.111658869
1033	0.615968969
10330	0.744080641
10331	0.724514985
10332	0.03174483
10333	0.670475542
10336	0.855964793
10342	0.651747538
10343	-0.147029123
10345	-1.762289698
10346	-0.171937947
10347	0.103254876
10351	-0.090126669
10352	-0.504769383
1036	-0.131562484
10360	-0.55726689
10362	-0.181974044
10363	-0.85510249
10365	0.180839182
10367	-1.37371503
10368	1.087737149
10369	-0.014161816
10370	0.041629769
10371	-0.52643474
10376	-0.212645535
10379	-0.126736097
1038	1.91244054
10380	-0.130769337
10381	-0.139930549
10382	-0.066903169
10383	0.028447484
10384	-0.095241288
10385	-0.180696719
10388	0.699387023
10389	0.039697839
1039	-0.256953357
10390	-0.041585498
10391	0.27324577
103910	0.169319227
10392	0.2552887
10393	0.474559475
10394	0.692783679
10395	-0.148732643
10396	-0.335699277
10397	0.039755125
10398	-0.009377677
104	-0.18862403
1040	-0.012724329
10400	-0.321906922
10401	0.228187374
10402	0.667285794
10403	0.517392485
10404	-0.191431731
10406	-0.197242667
10407	0.258735769
10408	0.560665966
10409	-0.34180072
1041	-0.030219979
10410	-0.562152925
10411	0.151194821
10412	-0.293115949
10413	-0.15991958
10418	-0.255180976
10419	-0.181912836
10420	-0.340803819
10421	-0.221298308
10422	-0.635689755
10423	0.366955301
10424	-0.716008622
10425	0.174000615
10426	0.481858417
10427	-0.107523992
10428	0.184948032
1043	-0.072538563
10430	-0.200258025
10432	-0.168444069
10434	-0.044231634
10435	-1.477850415
10436	-0.5977688
10438	-0.128429226
10439	-0.083304911
1044	-0.234776546
10440	0.955449443
10443	0.037152713
10444	-1.003900637
10445	-0.221938962
10446	-0.111723014
10447	-0.119016626
10449	0.38888046
1045	-0.28590111
10450	-0.570265893
10451	0.10647745
10452	-0.726794294
10454	-0.798291266
10455	-0.240609493
10456	-0.183922282
10457	0.128367837
10458	0.478780717
1046	1.220313865
10460	0.592070642
10461	0.736189691
10462	-0.311624356
10463	-0.413355986
10464	0.139141871
10465	-0.240920585
10466	-0.122170002
10467	-0.623199353
10468	-0.602881612
10469	0.110372272
1047	0.039991703
10471	0.669329593
10472	0.027858974
10473	-0.065720489
10474	-0.676090475
10475	0.763047669
10476	0.048901834
10477	-0.137513396
10478	-0.325284935
10479	-0.265492537
1048	0.126038949
10480	-0.455876424
10481	1.734386027
10482	0.070784952
10483	0.244367491
10484	-0.088742855
10485	0.517946636
10486	0.072253003
10487	-0.071494223
10488	0.080687425
10489	-0.25981808
10490	-0.72422015
10491	-1.607478653
10492	0.298400374
10493	-0.782226506
10494	1.34604995
10495	-0.497450762
10497	-0.318996582
10499	0.183290293
105	0.196479148
1050	0.018957209
10500	0.542009046
10501	0.3920542
10505	0.79298099
10507	-0.620432939
1051	0.636949612
10512	0.044119502
10513	0.777990466
10514	-0.708918921
10516	-0.153433619
10518	0.478911899
10519	0.2988437
1052	0.138175545
10520	0.841373563
10521	0.621299961
10522	-0.529828674
10523	0.510809214
10524	-0.750312364
10525	-0.29886216
10526	-0.63629419
10527	-0.247358098
10529	-0.375871729
1053	0.167114639
10531	-0.205766028
10533	0.063026398
10534	-0.802024064
10535	0.391724994
10536	-1.000952416
10538	-0.397687004
10539	-0.340001906
1054	-0.261868562
10540	-1.253788049
10541	0.103054756
10542	-0.322193982
10544	-0.011847826
10548	0.003074858
10549	-0.459214311
10550	-0.750146858
10551	0.35412197
10552	-0.025614599
10553	0.184068996
10554	0.178940326
10555	0.387515305
10556	-0.613400601
10557	-0.377854474
10558	-0.171778586
10559	0.42976704
1056	0.18196409
10560	0.612644364
10561	0.057699525
10562	0.137701522
10563	-0.162192247
10564	-0.024929285
10565	0.095067388
10566	-1.215559158
10567	0.185538368
10568	-0.929246974
1057	0.291002869
10570	-0.290278768
10572	0.693993345
10573	-0.142721399
10574	0.360276625
10575	0.384481236
10576	1.273314502
10577	0.003994297
10578	-0.361605541
10579	-0.122137485
1058	0.515535067
10580	0.001144953
10581	-0.513488956
10584	-1.495350326
10585	0.791245139
10586	0.017456948
10587	-0.684788969
10589	-0.635956393
1059	-0.759152202
10590	-0.013263529
10591	-0.36615493
10592	0.316241851
10594	-0.795145719
10595	0.472227057
10598	0.635243884
10599	0.764799539
1060	-0.188603128
10600	0.402656104
10602	-0.955067911
10603	0.647051988
10605	-0.158256614
10606	-0.03478019
10607	-0.356314174
10609	-0.392199178
10610	0.107276177
10611	-0.506385032
10612	-0.617102895
10613	-0.500496935
10614	0.156295268
10615	1.431147932
10616	0.256146469
10617	0.918995725
10618	0.493489664
1062	1.518454038
10620	0.406592691
10621	-0.328284048
10622	0.036291978
10623	-0.639912924
10625	0.583117141
10626	-0.532235544
10627	-0.141036466
10628	-0.229007001
10629	-0.394261157
1063	0.851141324
10630	-0.141552001
10631	0.244022622
10632	-0.612755005
10633	0.962779263
10634	0.011473148
10635	0.582813598
10636	-0.640981785
10637	0.306201078
10640	-0.111820368
10641	-0.842678588
10643	-0.2164389
10644	0.237885218
10645	0.501986107
10647	-0.036456478
10648	-0.557602931
10650	1.529047429
10651	0.562025916
10652	1.02939522
10653	0.320452374
10654	-0.196098597
10656	-0.126674862
10657	0.894926327
10658	1.811377575
10659	-0.112699511
10660	0.844027092
10661	1.522574629
10663	-0.18532919
10664	0.604915769
10665	2.607861751
10666	1.060919932
10667	0.235224477
10668	-0.505764382
10669	-1.219989551
10670	-0.969555876
10671	0.059501824
10672	-0.76451902
10675	1.058718336
10677	0.389630266
10678	-0.197189164
1068	1.072865706
10681	-0.313174881
10682	-0.003514788
10683	-0.274754949
10686	0.583044472
10687	-0.017999422
1069	0.437771775
10690	0.521400971
10691	-0.141532343
10692	-0.503021997
10693	-0.579969058
10694	0.623892325
10695	-1.333098864
10699	-0.858909097
107	0.280878806
1070	0.240139948
1071	0.188949637
10712	0.326305924
10713	0.659837979
10714	0.195849889
10716	1.094075315
1072	1.990075329
10721	1.854504541
10723	0.511359811
10724	0.501147908
10725	0.393432425
10726	-1.21084163
10728	0.051427731
10730	1.13911428
10733	0.807417313
10734	0.755078458
10735	-0.120435687
10736	0.172853029
10737	0.746394494
10738	0.761509145
10739	-0.040372594
10740	1.664589195
10741	0.975247409
10742	-0.36084608
10743	0.411181478
10744	1.867809462
10745	0.720025045
10746	-0.650080049
10747	0.004848727
10748	-0.262574019
10749	0.132922483
1075	0.064923407
10750	0.144687597
10752	-0.43837186
10753	0.167641928
10755	0.681425694
10758	0.52354547
10761	0.530785491
10762	-0.604876758
10763	0.373664065
10765	0.594732947
10766	-0.392390735
10767	0.27591928
10768	-0.287365019
10769	-0.094396602
10771	-0.538579181
10773	0.594016134
10775	0.189157294
10776	-0.953499641
10777	-0.107475682
10778	-0.883823024
10780	2.231068368
10781	0.157307854
10782	0.431738484
10785	1.668944582
10786	0.822628881
10787	0.313329757
10788	0.03322566
10791	-0.871438778
10793	0.386976038
10794	1.227183731
10795	0.512184387
10797	0.308384452
10798	0.336375958
10799	0.653845806
108	-0.411992414
1080	-0.430153465
10800	1.218321675
10801	0.827490876
10802	0.08445402
10803	1.701814467
10807	0.785486657
10808	0.470955537
1081	-0.054178474
10810	-0.121106604
10813	-0.608657601
10814	-0.567015286
10816	0.169953722
10817	-0.073090318
10818	0.395301201
10819	0.227159918
10821	1.789928815
10824	0.875625846
10825	0.309401927
10826	0.77614673
10827	-1.583461894
1084	-0.069315891
10840	-0.578894389
10841	-0.339807471
10842	2.686200878
10844	-1.217563555
10845	0.193378067
10846	0.775451439
10847	-0.047413216
10848	0.086769979
10849	-0.365635959
10850	2.027918042
10855	0.700548028
10856	0.354684369
10857	0.011284019
10858	0.703804781
10859	-0.487221941
10861	0.171500188
10863	0.389825363
10864	-0.332959797
10865	-1.392319281
10866	-0.160600979
10867	0.121278014
10868	0.296761021
10869	-1.052307777
1087	0.17065416
10871	-0.58389963
10873	-0.095471076
10874	0.347196018
10875	-0.195878149
10876	-0.409010749
10877	1.923820873
10879	-0.279028974
1088	2.449062538
10880	0.368065373
10881	-0.2246556
10882	0.6450726
10884	-0.003966303
10885	0.299395321
1089	-0.061807578
10891	-0.288730189
10892	-0.509411992
10893	0.202385989
10894	0.024019695
10895	-0.47270905
10896	0.484513563
10897	-0.061884797
10898	1.259084591
10899	0.636441546
109	-0.238299759
10900	0.326528029
10902	0.500274852
10903	-0.25665814
10904	-0.15203715
10905	-0.508425035
10906	0.732392826
10907	-0.574549805
10908	-0.648619734
10911	-3.082554671
10912	0.081906186
10913	1.204685784
10914	0.570696699
10915	0.486328928
10916	0.1443531
10917	-1.144315937
10919	0.075890714
10920	0.19934591
10921	0.182375711
10922	1.569549021
10923	0.85992667
10924	0.134024108
10926	0.456694989
10927	-0.092311433
10928	-0.244611761
10929	-0.323361664
10930	0.239813584
10933	0.025423382
10935	-0.377422415
10936	-0.429298273
10938	-0.34072924
10939	-0.319006706
10940	-0.398191781
10942	0.217352023
10943	-0.668111378
10944	0.227627078
10945	-0.039530599
10946	-0.935107469
10947	0.408345185
10948	0.064189777
10949	-0.444614545
10950	0.142689853
10951	0.441664268
10952	1.003931579
10953	-0.266031887
10954	0.323526836
10955	-0.108543295
10956	-0.7970966
10957	-1.394326429
10959	0.156798927
10960	-0.31436516
10961	-1.158683722
10962	0.267539153
10963	0.059039566
10964	-0.027729258
10966	-0.050468176
10969	0.077302502
10970	0.102585659
10971	1.171485031
10972	-0.48362841
10973	0.390123437
10974	-0.112531964
10978	0.312794248
10979	0.0248332
10980	-0.088624643
10981	-0.312566425
10982	-0.817170821
10983	-1.330587917
10985	0.302943718
10987	0.072995852
10988	-0.334918394
10989	-0.233558765
10990	0.01169121
10991	-0.138411743
10992	-0.271147917
10993	0.943624555
10994	0.193932267
10998	-0.506696078
11000	0.229301138
11001	-0.205200051
11004	1.345586531
11005	-1.20635335
11006	0.256014789
11007	-0.648720992
11009	0.165624403
1101	0.188252604
11010	0.160002847
11011	0.225556983
11012	-0.018690249
11014	0.371997418
11015	-0.007930429
11016	0.589173093
11017	-0.003860145
11018	-0.177682869
11019	0.168239279
1102	-0.019436396
11020	0.883198004
11021	-1.243398526
11022	-0.705918902
11024	-0.057414985
11026	-1.828324441
11027	-0.245746272
1103	-0.931649837
11030	0.33356336
11031	-0.045301251
11033	0.21978093
11034	0.299440718
11037	0.284958407
11039	-0.141821627
1104	-0.419484695
11040	-1.047097562
11041	-0.313037462
11043	0.65659361
11044	0.308458183
11045	-0.459331686
11046	-0.598421849
11047	0.992807463
11049	0.547088446
1105	0.549406776
11051	0.248245199
11052	0.808592217
11054	0.205206303
11055	1.074309972
11056	-0.004197255
11057	-0.223646152
11059	0.1080147
11060	0.077387698
11061	0.884183095
11062	0.153302278
11063	2.135272441
11064	0.290815445
11065	1.596305109
11066	0.155948389
11067	-0.141623091
11068	-0.179645976
11069	-0.757164224
1107	-0.107624104
11070	-1.080925772
11072	-0.695220869
11073	0.45455787
11074	0.808506471
11075	0.032329582
11076	-0.638653807
11077	0.600979169
11078	-0.411336355
11079	-0.152056617
1108	-1.063271736
11080	0.389038897
11081	-2.097517761
11082	0.564900551
11083	0.770493687
11085	0.820375976
11086	0.565479344
1109	-0.425122906
11092	-0.310360828
11093	-0.021008005
11094	1.935206872
11095	-0.162531573
11096	-0.174604134
11097	1.89652086
11098	-0.073639195
11099	-1.143648341
11100	-0.483728789
11102	-1.093137729
11103	0.01327729
11104	0.363012136
11107	1.361391252
11108	-0.750102978
1111	0.72283693
11116	0.450505689
11117	-0.061017987
11118	-0.188572149
11119	-0.119044752
1112	0.005564313
11120	0.506548035
11122	-0.039575622
11123	1.132480002
11124	-0.849801579
11126	0.401662256
11127	0.361101866
11129	0.628409106
1113	0.601478444
11130	0.568766938
11131	-0.956661049
11132	0.974466505
11133	0.088050378
11135	-0.833536873
11136	1.198094946
11137	0.473906653
11138	-0.201319091
1114	0.040493587
11140	0.011124817
11141	0.660048466
11142	-0.371551896
11143	0.416212423
11144	0.474197563
11145	-0.265652804
11146	-0.114793154
11147	-1.007382173
11148	-1.933372647
11151	-0.310147979
11152	-0.719367955
11153	0.049370554
11154	-0.070840955
11155	0.41829592
11156	-0.034648005
11157	0.275358939
1116	0.237409021
11160	-0.045483821
11161	-0.205318556
11162	-0.608939164
11163	0.262113317
11166	0.473587578
11167	0.037872055
11168	-0.158542226
11169	0.088723927
1117	-0.40635055
11170	-0.793955992
11171	-0.152612465
11172	0.253612782
11173	0.022204262
11174	-0.941864735
11176	-0.437140167
11177	0.563343391
11178	1.059623455
11179	-0.039861861
1118	-0.395513191
11180	-0.978762328
11181	-1.393796723
11182	0.402506257
11183	0.213161458
11184	-0.56418936
11186	-0.814957255
11187	0.152749787
11188	0.074271666
11189	-0.608739486
1119	0.421582191
11190	0.182675808
11191	-0.739323446
11193	-0.153000249
11194	-1.085008354
11196	-0.210830588
11197	0.143506268
11198	-0.351307177
11199	0.651362038
112	-0.503837622
1120	-0.334290977
11200	-0.164078182
11201	-0.117504829
11202	0.227098833
1121	-1.170218439
11211	-0.415783976
11212	-0.132274298
11213	-0.630020204
11214	-0.291003094
11215	-0.235139005
11216	-0.035741812
11219	0.246302025
1122	0.102606887
11221	-0.243561314
11222	0.068504015
11223	-0.480624188
11224	-0.307092877
11226	-0.26139401
11228	0.333231231
1123	0.116965954
11230	-0.876845972
11231	0.063895131
11232	2.370567585
11234	0.769972726
11235	0.954174541
11236	0.131060264
11237	0.985482644
11238	-0.028046613
112399	-0.666317213
1124	0.001055415
11240	-0.199646665
11243	-0.308947997
11245	-0.145128873
112464	0.038270926
11247	0.487687917
112479	0.204246076
11248	-0.425336288
11250	-2.176984974
11251	-0.974519871
11252	-0.352410063
11253	0.230190082
11254	-0.047980574
11255	1.099078316
11257	-0.304531157
11258	-0.470900118
11259	-0.3482577
11260	0.175450454
11261	-1.174227922
112611	0.222186939
11262	-0.476011494
11264	0.35013132
11266	1.145393352
11267	-0.487366087
11273	-0.114593511
11274	-0.141830877
11275	-0.137729589
11276	-0.741361873
11277	-0.869178704
11278	0.120106125
11279	-0.045220506
11280	-0.525312873
11281	-0.891775914
11282	-0.07293659
11283	-0.059822863
11284	0.085046928
11285	-0.735518051
112869	-1.408602803
1129	0.463536446
112950	0.090546157
113	-0.067072935
1130	0.420103951
11309	0.287912552
1131	0.756169874
11311	0.469344355
11313	-0.133620974
11314	0.128787254
113146	-0.037172336
11315	-1.345800222
11316	0.015161202
11317	1.168069906
113177	-0.565299383
113178	-0.043397238
11318	0.55522514
11319	-1.231576126
1132	0.467114792
11320	0.117342889
11321	-0.370805702
11322	0.908252196
11325	1.399300987
113251	0.912634784
11326	-0.099333499
11328	0.005409838
11329	0.266063502
1133	0.399599871
11330	0.043939789
11331	-0.777148291
11332	-0.021340711
11333	-0.217790385
11334	-1.518675181
11335	2.635816987
11336	-0.328293576
11337	-0.972267401
11338	1.080498967
11339	1.348049172
1134	0.60906774
11340	0.142848138
11341	0.228346857
113419	0.053086353
11342	-0.104680997
11343	-0.250559346
11344	-1.450114195
11345	-0.130108019
11346	-0.549608357
1135	1.702356162
1136	-0.642051643
1137	0.848194881
113791	-1.047424187
1138	0.159052259
113835	1.106569454
113878	-0.05346908
114	0.795702196
1140	-0.32808724
114034	-1.825950409
114044	2.152821783
114049	0.184661634
114088	0.471599162
1141	0.19822019
1142	0.060043815
1143	2.385421943
114327	0.496390748
1144	0.560900006
1145	-1.080307332
114548	0.645058521
1146	0.890333761
114625	0.074714548
1147	0.186279935
114758	-0.464129193
114791	-0.376718675
114818	0.929081903
114819	0.754846929
114876	-0.622875886
114881	-0.308261305
114882	0.07824565
114883	-0.095595588
114884	-0.038091489
114885	-0.201928211
114897	-1.425417395
114899	-0.387366811
1149	0.017734822
114908	0.307836844
114932	-0.73238979
115	0.393982154
115123	0.514266688
1152	0.227670649
115201	0.226246148
115207	-0.139331476
115290	0.559424346
1153	-0.685195909
115353	-0.560805007
1154	-0.118343804
1155	-0.743449758
115653	0.625741508
115703	0.528881778
115708	-0.244947657
1158	-0.375620186
115817	-0.782020928
115939	-0.583295472
116	0.056978903
1160	-0.862872399
116039	-0.002026409
1161	-0.008592134
116138	-0.541991413
116285	0.204677065
1163	0.502686053
116372	1.708276975
1164	0.613747726
116496	-0.132188463
116828	0.293598737
116832	-0.187946548
116984	-0.303220361
116985	-0.015567206
116986	0.549554361
116987	-0.014104233
117	0.50540933
117153	2.923563163
117178	-0.46901438
117246	0.426380029
117247	-0.477375389
1173	-0.356960717
1174	0.65295733
1175	-0.417024902
1176	0.059827464
1178	-0.050338397
1179	1.01208573
118	-0.469403898
1180	-0.368911929
1181	0.609089488
1182	-0.792717521
1183	0.988476407
1184	-0.496734658
118491	-0.097026979
1185	0.292492302
1186	0.153482188
1188	-0.681891071
118987	-0.917834937
119	-0.347050632
1191	-0.364232267
1192	0.965996879
1193	-0.265381644
1195	0.044947776
1196	0.528403671
1198	-0.63861892
12	-0.008086888
120	-0.051772888
1200	0.079892004
1201	-0.383146613
120227	-0.482723105
1203	-0.315476623
120526	0.081925893
1207	0.02428404
1208	0.346784561
1209	-0.031782962
121006	0.86785179
1211	-0.376495935
1212	-1.130286949
1213	1.460083016
1215	-0.824443749
122616	0.178193257
122704	0.32231586
123	0.417713097
1230	-0.258450322
1232	-0.49424923
1233	-0.029853063
1234	-0.221816621
1235	-1.045342197
1236	-0.238767493
1237	-0.544961188
1238	0.436412829
123803	0.243826104
123872	0.453743864
124	0.318090423
1240	-0.140573779
124044	0.345098049
1241	1.042522482
124152	0.140174848
124222	0.404964117
1244	1.00095373
124565	0.277130985
124583	0.466253488
124801	-0.455598916
125	-0.063655096
125058	0.46508105
1258	0.590773991
1259	0.656365284
126	0.152723036
126017	-0.033490532
126070	-0.906898524
1261	-0.805052219
126208	-0.136730843
126231	0.344875782
126298	0.014161917
126299	-0.384219056
1263	-0.26732767
126321	-0.196193913
126353	0.190689381
126393	0.319942731
1264	0.111574331
1265	-0.450953659
1266	-0.312140483
1267	0.942955819
1268	1.168529123
1269	0.67837741
1270	0.794487172
1271	0.205972644
1272	-1.635809124
127534	1.080701459
127544	-0.78069582
1277	0.051500763
127703	-1.627541812
1278	0.139255923
127833	0.432425685
128	-0.265914426
1280	0.019862387
1281	0.340970732
1282	0.512713599
1284	0.281809636
1285	0.385170916
128553	-0.516187098
1286	-0.75639637
1287	0.133772764
1288	0.175522091
128872	0.357426725
1289	-0.006473065
1290	0.113815672
129025	0.684206303
129080	0.402926101
1291	0.09142065
1292	0.00864667
1293	0.172925525
1294	0.584198674
1295	-0.933616555
1296	-0.146473573
129642	0.604679988
1297	0.454775403
1298	-0.247229091
1299	0.07887922
13	0.398455756
130	0.600851493
1300	-0.017308166
130074	-0.65738731
1301	-0.027393925
1302	-0.416328753
1305	0.389599821
1306	0.227334942
1307	-0.030423964
1308	0.240079621
130814	-2.225574884
130916	-1.301909361
131	0.705711264
1310	1.205239537
1311	-0.18069295
1312	-0.446652033
1314	0.033608313
131408	0.53505797
1315	0.900776384
131544	-0.223711247
131566	-0.128865987
131578	-0.13119641
1316	0.048487847
131601	-0.688875795
1317	0.592933439
1318	-0.126511132
132	-1.019255659
1325	0.346861649
1326	-0.177283712
1327	0.875340091
1329	0.032154784
133	0.378380777
133619	0.589537222
1337	-0.05622957
1339	-0.621607058
134	0.162187542
1340	-0.63158373
1345	0.254775414
1346	-0.067033122
1347	0.848929866
1349	0.287907771
1350	-0.17641234
1351	0.412555412
135138	-0.207975498
1352	0.336816596
1353	0.320436451
1355	-1.589786101
1356	0.197998975
1357	0.08956316
1358	0.269120831
1359	-0.206396703
135948	2.127487685
136	0.350141913
1360	0.079109934
1361	0.197053791
1362	0.048504198
1363	-0.238158812
1364	0.032186472
1365	0.09447609
1366	0.058738334
1368	-0.158868953
1369	0.030857249
1370	0.102473652
1371	0.594960044
1373	0.07169903
1374	0.283863438
1376	0.052100344
1378	0.756098924
137886	-0.341721993
1380	-0.826585245
138046	0.608700467
138050	-0.170980667
1381	0.068000179
138151	0.263120904
138162	-0.062064685
1382	0.330809951
1384	0.233212881
1385	0.087708724
1386	-0.02529536
1387	0.040192652
1388	-0.136218645
1389	-0.9762468
1390	-1.169273722
139081	0.786512886
1392	-0.544705646
1393	0.171318333
139322	0.595939855
1394	-0.080420538
1395	0.35051961
139538	-0.04303616
1396	0.231525774
1397	0.076562067
1398	-0.574821043
1399	0.190468017
14	-0.227631381
140	-0.044663404
1400	-0.693952395
1401	0.376419867
140290	-0.235803481
1404	-0.041590323
140459	0.534257524
140460	-0.876138076
140461	-0.368233441
140462	0.727595913
140465	-0.210884069
140467	-0.190538182
140545	2.781666652
140578	0.132869231
140597	-0.265850025
1406	0.628997922
140609	-0.055860268
140678	-1.784604953
1407	0.118212882
140710	1.523915961
1408	-1.434672498
140801	-1.217640705
140803	0.243837209
140883	1.799067762
140885	-0.030841763
140890	-0.355378021
1409	-0.172397462
141	-0.139982912
1410	0.13567919
1411	0.715541184
1412	0.361966212
1413	0.29891121
1414	-0.586848561
1415	0.029168245
1416	-0.719959863
1417	0.319343969
1418	0.346397801
1419	0.655161182
142	0.766653195
1420	-0.303749641
1421	-2.762459564
142684	-0.070642152
1428	0.044828401
1429	-0.049280115
143	-0.027780187
1431	-0.096460416
1432	0.251600205
1434	0.293316866
1435	-0.339356659
1436	-0.116261104
1437	-0.197115772
1438	-1.238144802
1439	-0.405088358
1440	-0.087854403
1441	-0.236224078
1442	-0.480118029
1443	0.622049372
1444	-0.296360949
144404	0.074084536
1445	-0.313946852
1446	0.156050508
144699	-0.665078058
1447	0.602021899
1448	0.073995363
1452	-0.059444945
1453	0.789456889
145389	0.302830829
1454	-0.659167575
1455	0.561276669
1456	-0.446298557
145678	1.324635171
1457	0.018633167
1459	-0.224695166
146	0.175164007
1460	-0.407384274
146057	1.227132564
1462	0.022252104
146227	-1.293694
1463	0.992035994
1464	0.376571288
1465	-0.146886283
146542	-0.289881892
146562	-0.220833663
1466	0.136101202
146691	0.359659849
146712	-0.127502875
146754	0.722631007
1468	0.091037711
1469	-0.187915042
146909	1.687999689
147	-1.608014488
1470	0.062800165
1471	-0.174758686
147172	0.155552942
147179	0.063684359
1472	-0.096807751
1473	-0.089286808
147339	0.631798112
1474	-0.054218989
1475	-0.007290259
1476	-0.266159263
147657	1.966899603
1477	0.816984935
1478	0.285327363
1479	0.629159052
147912	-0.528224739
148	0.16372956
148022	-0.917625699
148066	-0.510205505
1482	1.068666965
148229	0.900970143
1486	-0.794327355
1487	-0.599201187
148753	0.467628035
1488	-0.177942825
1489	0.008001597
1490	0.063273577
149041	2.358099051
149076	0.04248336
1491	0.695311728
149111	0.621358377
1493	-0.600720593
1495	0.186004302
1496	-0.03064414
149603	1.018948335
149628	-0.190551063
1497	0.192961103
1499	0.381813411
149986	0.612844056
15	-0.075925252
150	-0.540452883
1501	-0.405560977
150160	0.124428163
150244	0.365781793
1503	0.212854771
1506	-0.098747077
150726	0.84909279
150759	0.015236852
1508	-0.004849121
1509	0.193263621
150967	-1.619366314
151	-0.2717556
1510	0.810832794
151011	-0.240635263
151050	1.969970351
1511	-0.13880775
1512	-0.043136957
1513	0.062764289
1514	0.360250421
1515	1.562024757
1519	-0.34051926
151987	0.348260426
152	0.898361698
1520	-0.103326789
152006	0.06115866
1521	-0.365235249
152185	6.411428984
1522	-0.126767578
1523	0.302882802
1524	-0.171450125
1525	0.063708949
152559	0.554695867
1527	0.782165903
1528	0.268810433
152992	-2.953761329
153	-0.053651152
1534	0.319973787
1535	0.555194009
1536	-0.087225157
1537	0.252300404
1538	0.32800646
1539	1.306288839
154	-0.713051216
1540	0.08491304
1543	-0.500755542
1544	0.523796605
1545	0.20962404
154661	-0.398699391
154796	0.350123987
1548	0.239744741
1549	0.309649998
155	0.222589147
1550	1.060630728
155060	0.60486271
155066	-0.019185238
1551	0.829671027
1553	0.61598344
155400	0.705776715
1555	0.389493165
1556	0.011605797
1557	-0.822557127
1558	1.430073603
1559	0.556060539
156	1.245588681
1562	-0.165770789
1565	0.176311851
157	0.449849944
1571	-0.086608907
1572	1.612501758
1573	-0.22772545
157562	0.690696278
157567	0.105979027
1576	0.732458311
157680	0.079302023
157697	0.34196382
1577	-0.86589546
157869	-0.882137503
1579	-0.167373586
157922	0.188301973
158	-0.712303005
1580	-0.144997966
1581	1.0703636
1583	-1.275226491
1584	-1.361474109
158471	-0.551128797
1585	-0.28677956
158586	0.551380857
1586	0.253248522
1587	-2.353830565
158747	0.571244515
1588	1.140813747
1589	0.176818495
159	0.344186313
1591	-0.924726746
159162	-2.003399809
1592	-0.458428557
1593	-0.766708625
1594	-0.349201778
159963	-0.006533449
16	-0.494930852
1600	-0.156274943
1601	-0.176246169
1602	0.142521149
1603	0.202721761
160313	0.053668779
1604	-0.03735282
1605	-0.300298549
160518	0.139688973
1606	-1.007007958
1607	0.203041188
1608	1.338536647
160824	-0.513646919
160851	1.173454217
1609	0.695798773
161	-0.557625762
1610	1.287106686
1611	-0.168345752
1612	0.129007641
161291	-0.456644296
1615	0.151477046
1616	-1.720075957
1618	0.941002223
162	0.925005773
1620	0.137421579
1621	0.1295657
1622	0.519848131
162427	-0.650882695
1627	0.462383302
1628	-0.713825449
1629	0.540797006
162972	0.320470598
163	-0.446886555
1630	0.086644533
163131	2.511617116
1632	-0.00065801
1633	-0.014254335
1634	-0.027163501
163486	0.067225346
1635	-1.035558193
163590	-0.037136662
1636	0.068679045
1638	0.248438531
1639	-0.235044491
164	0.626327775
1641	0.268343108
1642	0.114226823
1643	-0.357541875
1644	0.41600316
1645	0.11640244
1646	0.135738159
164656	-0.545219451
1647	-0.068181251
1649	0.334388761
165	-0.038640278
1650	-0.318669312
1652	-0.49372827
1653	-0.726664421
1654	-0.16600049
1656	0.89738548
1657	-0.131142277
1659	-0.419104674
166	-0.345635702
1660	0.863046134
1662	0.570243275
1663	0.318871033
1665	1.151107592
1666	-0.027819846
166614	0.480254688
166647	0.041114677
1669	0.349837046
167	0.17349402
1670	3.070951132
1671	0.574239276
1672	-0.033692993
167227	-0.206555392
1674	0.439812719
1675	0.24554975
1676	-0.278532463
1677	0.29392294
1678	0.401287148
168544	0.620275627
1687	0.385900826
1690	0.194287758
169522	2.130795442
169611	0.315943701
170679	0.28733558
170680	0.110976564
170960	0.347445374
171017	-1.192680868
171023	0.395289309
171220	-1.310056551
171392	-0.591892042
171546	-0.209739072
171558	-0.307307013
171586	0.277444796
1716	0.7423404
1717	0.098402372
1718	-0.2830846
1719	0.960939037
1720	-2.621859693
1723	-0.86360802
1725	-0.210026401
1727	0.196252946
1728	0.206340283
1729	0.054614891
173	-0.425316168
1730	-0.140920756
1733	-0.280823597
1734	-0.274224964
1735	-0.483309024
1737	-0.361008028
1738	0.479531528
1739	0.462398012
174	0.217408861
1740	0.418254031
1741	1.30642809
1742	-0.279951526
1743	-0.341581319
1746	0.022259634
1748	0.130973923
1749	-0.195839953
175	-0.605907473
1750	-0.347246095
1755	0.186997941
1756	0.231345114
1757	-0.019597649
1758	2.413274149
1759	0.26274263
176	-0.117391682
1760	-0.697432564
1761	2.425877022
1762	0.427571154
1763	0.463597598
1768	-1.044462204
177	0.813989186
1770	0.819789457
1773	0.554315224
1774	0.21952218
1775	0.082267936
1776	0.051126186
1777	-0.236111717
1778	-0.058906308
178	-0.058589688
1780	0.271947087
1781	0.021142956
1783	0.813968057
1785	0.440819981
1786	0.463419287
1787	-0.83495168
1788	1.95867619
1789	1.350928499
1791	-0.37362423
1793	-0.634523466
1794	-0.368690841
1795	0.411857436
1796	-0.372779813
1797	0.33403859
1798	-0.377016241
18	0.0293668
1800	-0.762540973
1802	-0.684054189
1803	-0.029418039
1804	1.729429702
1805	-0.175662543
1806	-0.311144672
1807	0.224034535
1808	-0.000694647
1809	-0.234524768
181	-0.541580973
1810	-0.257798772
1811	-0.232115973
1812	-0.123725864
1813	-0.203617451
1814	1.1738207
1815	-1.291484539
1816	-0.46442425
1819	-0.369052289
182	0.391689127
1820	-0.023187868
1821	0.442200111
1822	0.432951986
1823	0.928784517
1824	0.804358934
1825	0.146601654
1826	0.231155782
1827	0.131646577
1828	1.856972092
1829	0.326494469
183	-0.174764781
1830	0.613423081
1831	-0.190897192
1832	0.142946939
1833	-1.132721808
1834	0.877602503
1836	0.047612299
1837	-0.486599121
1838	-0.559518604
1839	0.632093512
1841	1.016541526
1842	-0.229925388
1843	-0.060956143
1844	-0.164532047
1845	-1.08153869
1846	-0.257414035
1847	-0.180429109
1848	-0.00836642
1849	-0.081363657
185	-0.060641488
1850	-0.19425938
1852	-0.119211404
1854	0.519638799
1855	0.024120891
1856	0.00032817
1857	0.234021098
1859	0.8142443
186	1.086866513
1861	0.225564166
1869	0.761443494
187	0.473324248
1870	0.867310517
1871	0.695671047
1874	0.884721407
1875	0.098328037
1876	0.378976797
1877	0.374717313
1880	-0.309751891
1889	0.459630446
189	0.167300991
1890	0.018671859
1891	-0.046013242
1892	-0.571008154
1893	-0.11235116
1894	0.298503402
1896	-0.54955541
19	0.239967674
190	0.869902998
1901	-0.223276786
1902	0.01177747
1906	0.495663737
1907	0.479771142
1908	0.460458269
1909	-0.069021683
191	-0.427692492
1910	0.38999389
1911	-0.417511519
1912	-1.218342955
1915	-2.188941038
191585	0.541604307
1917	0.176938201
192286	-1.485670362
192666	-1.151613244
192669	-0.130241121
192670	-0.459864602
192683	-0.191674126
1936	-0.350366584
1938	-2.099159019
1939	-0.522024927
1942	0.328535583
1943	0.571690366
1944	0.330977579
1945	-0.008307531
1946	-0.285295815
1947	-1.073718353
1948	-0.0268021
1949	1.074932582
1950	-0.061887251
1951	0.566717038
1952	0.083797805
1953	0.249458599
1954	0.760031942
1955	-0.031403173
1956	-0.059736908
1958	-0.045521873
1959	0.040854321
196	-0.077890951
1960	0.328988622
1961	0.073215177
1962	-0.023929828
1964	-0.230983902
196403	-0.461522033
196441	0.984289327
196483	0.30492188
1965	0.581303278
1967	-0.200562977
196740	0.048171051
196743	-0.595763785
1968	-0.103341471
1969	0.487584792
196993	0.266239951
197	-0.664411668
1975	-0.908143002
1977	-0.069951719
1978	0.070783465
1979	-1.028028609
1981	-0.113618445
1982	1.4174622
[truncated: 10,495 more rows]
