# Supplementary material for: Association of Protein Translation and Extracellular Matrix Gene Sets with Breast Cancer Metastasis: Findings Uncovered on Analysis of Multiple Publicly Available Datasets Using Individual Patient Data Approach
Source: PLoS One. 2015 Jun 16;10(6):e0129610. doi: 10.1371/journal.pone.0129610 (PMC4469303; doi:10.1371/journal.pone.0129610)
Supplement: S1 Spreadsheet — 1 represents membership of the gene in the geneset, 0 denotes non-membership. A total denoting total number of leading edges the gene is part of is also given. (XLSX) [file pone.0129610.s003.xlsx]

## Sheet: univleadedgegood
Entrez Gene ID	REACTOME_INFLUENZA_VIRAL_RNA_TRANSCRIPTION_AND_REPLICATION_signal	REACTOME_ACTIVATION_OF_THE_MRNA_UPON_BINDING_OF_THE_CAP_BINDING_COMPLEX_AND_EIFS_AND_SUBSEQUENT_BINDING_TO_43S_signal	REACTOME_NONSENSE_MEDIATED_DECAY_ENHANCED_BY_THE_EXON_JUNCTION_COMPLEX_signal	REACTOME_FORMATION_OF_THE_TERNARY_COMPLEX_AND_SUBSEQUENTLY_THE_43S_COMPLEX_signal	REACTOME_SRP_DEPENDENT_COTRANSLATIONAL_PROTEIN_TARGETING_TO_MEMBRANE_signal	STRUCTURAL_CONSTITUENT_OF_RIBOSOME_signal	REACTOME_TRANSLATION_signal	REACTOME_3_UTR_MEDIATED_TRANSLATIONAL_REGULATION_signal	KEGG_RIBOSOME_signal	REACTOME_PEPTIDE_CHAIN_ELONGATION_signal	total
6209	1	1	1	1	1	1	1	1	1	1	10
6210	1	1	1	1	1	1	1	1	1	1	10
6217	1	1	1	1	1	1	1	1	1	1	10
6223	1	1	1	1	1	1	1	1	1	1	10
6191	1	1	1	1	1	1	1	1	1	1	10
6193	1	1	1	1	1	1	1	1	1	1	10
6194	1	1	1	1	1	1	1	1	1	1	10
6230	1	1	1	1	1	1	1	1	1	1	10
6234	1	1	1	1	1	1	1	1	1	1	10
6229	1	1	1	1	1	1	1	1	1	1	10
6203	1	1	1	1	1	1	1	1	1	1	10
6202	1	1	1	1	1	1	1	1	1	1	10
6222	1	1	1	1	1	1	1	1	1	0	9
6122	1	0	1	0	1	1	1	1	1	1	8
6160	1	0	1	0	1	1	1	1	1	1	8
9045	1	0	1	0	1	1	1	1	1	1	8
6159	1	0	1	0	1	1	1	1	1	1	8
6158	1	0	1	0	1	1	1	1	1	1	8
6146	1	0	1	0	1	1	1	1	1	1	8
6141	1	0	1	0	1	1	1	1	1	1	8
6171	1	0	1	0	1	1	1	1	1	1	8
6135	1	0	1	0	1	1	1	1	1	1	8
6133	1	0	1	0	1	1	1	1	1	1	8
6176	1	0	1	0	1	1	1	1	1	1	8
6175	1	0	1	0	1	1	1	1	1	1	8
6128	1	0	1	0	1	1	1	1	1	1	8
6161	1	0	1	0	1	0	1	1	1	1	7
6168	1	0	1	0	1	0	1	1	1	1	7
4736	1	0	1	0	1	0	1	1	1	1	7
6138	1	0	1	0	1	1	1	1	1	0	7
6136	1	0	1	0	1	0	1	1	1	1	7
6206	0	1	1	1	0	1	0	0	0	0	4
8668	0	1	0	1	0	0	1	1	0	0	4
27335	0	1	0	1	0	0	1	1	0	0	4
6188	0	1	1	1	0	1	0	0	0	0	4
8661	0	1	0	1	0	0	1	1	0	0	4
8666	0	1	0	1	0	0	1	1	0	0	4
8665	0	1	0	1	0	0	1	1	0	0	4
8664	0	1	0	1	0	0	1	1	0	0	4
1975	0	1	0	0	0	0	1	1	0	0	3
1938	0	0	0	0	0	0	1	0	0	1	2
6208	0	1	0	1	0	0	0	0	0	0	2
28972	0	0	0	0	1	0	1	0	0	0	2
6734	0	0	0	0	1	0	1	0	0	0	2
9789	0	0	0	0	1	0	1	0	0	0	2
1915	0	0	0	0	0	0	1	0	0	1	2
6748	0	0	0	0	1	0	1	0	0	0	2
60559	0	0	0	0	1	0	1	0	0	0	2
6232	0	1	0	1	0	0	0	0	0	0	2
6228	0	1	0	1	0	0	0	0	0	0	2
6166	0	0	0	0	0	0	0	0	1	0	1
56006	0	0	1	0	0	0	0	0	0	0	1
2107	0	0	1	0	0	0	0	0	0	0	1
5441	1	0	0	0	0	0	0	0	0	0	1
64975	0	0	0	0	0	1	0	0	0	0	1
5520	0	0	1	0	0	0	0	0	0	0	1
5515	0	0	1	0	0	0	0	0	0	0	1
8890	0	0	0	0	0	0	1	0	0	0	1
140801	0	0	0	0	0	0	0	0	1	0	1
2962	1	0	0	0	0	0	0	0	0	0	1

## Sheet: univleadedgebad
Entrez Gene ID	REACTOME_DNA_REPLICATION_signal	REACTOME_MITOTIC_M_M_G1_PHASES_signal	REACTOME_CELL_CYCLE_signal	REACTOME_CHROMOSOME_MAINTENANCE_signal	REACTOME_CELL_CYCLE_MITOTIC_signal	REACTOME_G1_S_TRANSITION_signal	M_PHASE_OF_MITOTIC_CELL_CYCLE_signal	REACTOME_KINESINS_signal	REACTOME_S_PHASE_signal	REACTOME_DEPOSITION_OF_NEW_CENPA_CONTAINING_NUCLEOSOMES_AT_THE_CENTROMERE_signal	REACTOME_SYNTHESIS_OF_DNA_signal	PID_AURORA_A_PATHWAY_signal	REACTOME_MITOTIC_PROMETAPHASE_signal	REACTOME_M_G1_TRANSITION_signal	REACTOME_CELL_CYCLE_CHECKPOINTS_signal	REACTOME_MITOTIC_G1_G1_S_PHASES_signal	REACTOME_MEIOSIS_signal	MITOSIS_signal	M_PHASE_signal	KEGG_CELL_CYCLE_signal	PID_AURORA_B_PATHWAY_signal	REACTOME_ACTIVATION_OF_THE_PRE_REPLICATIVE_COMPLEX_signal	MITOTIC_CELL_CYCLE_signal	REACTOME_TELOMERE_MAINTENANCE_signal	REACTOME_MEIOTIC_RECOMBINATION_signal	total
6117	1	1	1	1	1	1	0	0	1	0	1	0	0	1	1	1	1	0	0	0	0	1	0	1	1	15
6119	1	1	1	1	1	1	0	0	1	0	1	0	0	1	1	1	1	0	0	0	0	1	0	1	1	15
1017	1	1	1	0	1	1	0	0	1	0	1	0	0	1	1	1	1	0	0	1	0	1	1	0	1	15
5422	1	1	1	1	1	1	0	0	1	0	1	0	0	1	0	1	0	0	0	0	0	1	1	1	0	13
5426	1	1	1	1	1	1	0	0	1	0	1	0	0	1	0	1	0	0	0	0	0	1	1	1	0	13
8318	1	1	1	0	1	1	0	0	1	0	1	0	0	1	1	1	0	0	0	1	0	1	0	0	0	12
23649	1	1	1	1	1	1	0	0	1	0	1	0	0	1	0	1	0	0	0	0	0	1	0	1	0	12
4998	1	1	1	0	1	1	0	0	1	0	1	0	0	1	1	1	0	0	0	1	0	1	0	0	0	12
5557	1	1	1	1	1	1	0	0	1	0	1	0	0	1	0	1	0	0	0	0	0	1	0	1	0	12
5558	1	1	1	1	1	1	0	0	1	0	1	0	0	1	0	1	0	0	0	0	0	1	0	1	0	12
5427	1	1	1	1	1	1	0	0	1	0	1	0	0	1	0	1	0	0	0	0	0	1	0	1	0	12
23594	1	1	1	0	1	1	0	0	1	0	1	0	0	1	1	1	0	0	0	1	0	1	0	0	0	12
4173	1	1	1	0	1	1	0	0	1	0	1	0	0	1	1	1	0	0	0	1	0	1	0	0	0	12
4172	1	1	1	0	1	1	0	0	1	0	1	0	0	1	1	1	0	0	0	1	0	1	0	0	0	12
4175	1	1	1	0	1	1	0	0	1	0	1	0	0	1	1	1	0	0	0	1	0	1	0	0	0	12
890	1	0	1	0	1	1	1	0	1	0	1	0	0	0	0	1	0	1	1	1	0	0	1	0	0	12
4176	1	1	1	0	1	1	0	0	1	0	1	0	0	1	1	1	0	0	0	1	0	1	0	0	0	12
4171	1	1	1	0	1	1	0	0	1	0	1	0	0	1	1	1	0	0	0	1	0	1	0	0	0	12
8317	1	1	1	0	1	1	0	0	0	0	0	0	0	1	1	1	0	0	0	1	0	1	1	0	0	11
332	1	1	1	0	1	0	1	0	0	0	0	1	1	0	0	0	0	1	1	0	1	0	1	0	0	11
701	1	1	1	0	1	0	1	0	0	0	0	0	1	0	1	0	0	1	1	1	0	0	1	0	0	11
4085	1	1	1	0	1	0	1	0	0	0	0	0	1	0	1	0	0	1	1	1	0	0	1	0	0	11
10926	1	1	1	0	1	1	0	0	0	0	0	0	0	1	1	1	0	0	0	1	0	1	1	0	0	11
11004	1	1	1	0	1	0	1	1	0	0	0	0	1	0	0	0	0	1	1	0	1	0	1	0	0	11
699	1	1	1	0	1	0	1	0	0	0	0	0	1	0	0	0	0	1	1	1	1	0	1	0	0	11
5684	1	1	1	0	1	1	0	0	1	0	1	0	0	1	1	1	0	0	0	0	1	0	0	0	0	11
5347	1	1	1	0	1	0	1	0	0	0	0	0	1	0	0	0	0	1	1	1	0	0	1	0	0	10
10213	1	1	1	0	1	1	0	0	1	0	1	0	0	1	1	1	0	0	0	0	0	0	0	0	0	10
5708	1	1	1	0	1	1	0	0	1	0	1	0	0	1	1	1	0	0	0	0	0	0	0	0	0	10
5706	1	1	1	0	1	1	0	0	1	0	1	0	0	1	1	1	0	0	0	0	0	0	0	0	0	10
5700	1	1	1	0	1	1	0	0	1	0	1	0	0	1	1	1	0	0	0	0	0	0	0	0	0	10
5701	1	1	1	0	1	1	0	0	1	0	1	0	0	1	1	1	0	0	0	0	0	0	0	0	0	10
5717	1	1	1	0	1	1	0	0	1	0	1	0	0	1	1	1	0	0	0	0	0	0	0	0	0	10
5718	1	1	1	0	1	1	0	0	1	0	1	0	0	1	1	1	0	0	0	0	0	0	0	0	0	10
5713	1	1	1	0	1	1	0	0	1	0	1	0	0	1	1	1	0	0	0	0	0	0	0	0	0	10
5111	1	0	1	1	1	1	0	0	1	0	1	0	0	0	0	1	0	0	0	1	0	0	0	1	0	10
81620	1	1	1	0	1	1	0	0	1	0	1	0	0	1	0	1	0	0	0	0	0	1	0	0	0	10
5682	1	1	1	0	1	1	0	0	1	0	1	0	0	1	1	1	0	0	0	0	0	0	0	0	0	10
5685	1	1	1	0	1	1	0	0	1	0	1	0	0	1	1	1	0	0	0	0	0	0	0	0	0	10
5683	1	1	1	0	1	1	0	0	1	0	1	0	0	1	1	1	0	0	0	0	0	0	0	0	0	10
5693	1	1	1	0	1	1	0	0	1	0	1	0	0	1	1	1	0	0	0	0	0	0	0	0	0	10
5692	1	1	1	0	1	1	0	0	1	0	1	0	0	1	1	1	0	0	0	0	0	0	0	0	0	10
5695	1	1	1	0	1	1	0	0	1	0	1	0	0	1	1	1	0	0	0	0	0	0	0	0	0	10
5694	1	1	1	0	1	1	0	0	1	0	1	0	0	1	1	1	0	0	0	0	0	0	0	0	0	10
5688	1	1	1	0	1	1	0	0	1	0	1	0	0	1	1	1	0	0	0	0	0	0	0	0	0	10
8243	1	1	1	1	1	0	0	0	0	0	0	0	1	0	0	0	1	0	0	1	0	0	1	0	0	9
55388	1	1	1	0	1	1	0	0	0	0	0	0	0	1	1	1	0	0	0	0	0	1	0	0	0	9
1058	1	1	1	1	1	0	0	0	0	1	0	1	1	0	0	0	0	0	0	0	1	0	0	0	0	9
9088	0	0	1	0	1	1	1	0	0	0	0	0	0	0	0	1	0	1	1	1	0	0	1	0	0	9
9735	1	1	1	0	1	0	1	0	0	0	0	0	1	0	0	0	0	1	1	0	0	0	1	0	0	9
11130	1	1	1	0	1	0	1	0	0	0	0	0	1	0	0	0	0	1	1	0	0	0	1	0	0	9
994	0	0	1	0	1	0	1	0	1	0	0	1	0	0	0	0	0	1	1	1	0	0	1	0	0	9
1869	1	1	1	0	1	1	0	0	0	0	0	0	0	1	0	1	0	0	0	1	0	0	1	0	0	9
5885	1	1	1	1	1	0	0	0	0	0	0	0	1	0	0	0	1	0	1	1	0	0	0	0	0	9
5719	1	0	1	0	1	0	0	0	1	0	1	0	0	1	1	1	0	0	0	0	0	0	0	0	0	8
5716	1	0	1	0	1	0	0	0	1	0	1	0	0	1	1	1	0	0	0	0	0	0	0	0	0	8
6790	0	0	1	0	1	0	1	0	0	0	0	1	0	0	0	0	0	1	1	0	1	0	1	0	0	8
29935	1	1	1	0	1	1	0	0	0	0	0	0	0	1	0	1	0	0	0	0	0	1	0	0	0	8
51433	0	0	1	0	1	0	1	0	0	0	0	0	0	0	1	0	0	1	1	1	0	0	1	0	0	8
4174	1	0	1	0	1	0	0	0	1	0	1	0	0	0	1	1	0	0	0	1	0	0	0	0	0	8
995	0	0	1	0	1	0	1	0	0	0	0	0	0	0	1	0	0	1	1	1	0	0	1	0	0	8
990	1	0	1	0	1	0	0	0	1	0	1	0	0	0	1	1	0	0	0	1	0	0	0	0	0	8
5984	1	0	1	1	1	0	0	0	1	0	1	0	0	0	1	0	0	0	0	0	0	0	0	1	0	8
5983	1	0	1	1	1	0	0	0	1	0	1	0	0	0	1	0	0	0	0	0	0	0	0	1	0	8
6233	1	0	1	0	1	0	0	0	1	0	1	0	0	1	1	1	0	0	0	0	0	0	0	0	0	8
10714	1	0	1	1	1	0	0	0	1	0	1	0	0	0	0	0	0	0	0	0	0	0	0	1	0	7
9493	1	1	1	0	1	0	0	1	0	0	0	0	0	0	0	0	0	0	0	0	1	0	1	0	0	7
9212	1	1	1	0	1	0	0	0	0	0	0	1	1	0	0	0	0	0	0	0	1	0	0	0	0	7
8900	1	0	1	0	1	0	0	0	1	0	1	0	0	0	0	1	0	0	0	1	0	0	0	0	0	7
2491	1	1	1	1	1	0	0	0	0	1	0	0	1	0	0	0	0	0	0	0	0	0	0	0	0	7
2237	1	0	1	1	1	0	0	0	1	0	1	0	0	0	0	0	0	0	0	0	0	0	0	1	0	7
5528	1	1	1	0	1	0	0	0	0	0	0	1	1	0	0	0	0	0	0	0	1	0	0	0	0	7
3978	1	0	1	1	1	0	0	0	1	0	1	0	0	0	0	0	0	0	0	0	0	0	0	1	0	7
10403	1	1	1	0	1	0	0	0	0	0	0	0	1	0	0	0	0	0	0	0	1	0	1	0	0	7
55166	1	1	1	1	1	0	0	0	0	1	0	0	1	0	0	0	0	0	0	0	0	0	0	0	0	7
26271	1	1	1	0	1	1	0	0	0	0	0	0	0	0	0	1	0	0	0	0	0	0	1	0	0	7
993	0	0	1	0	1	1	0	0	1	0	0	0	0	0	1	1	0	0	0	1	0	0	0	0	0	7
991	1	1	1	0	1	0	0	0	0	0	0	0	1	0	1	0	0	0	0	1	0	0	0	0	0	7
898	0	0	1	0	1	1	0	0	1	0	0	0	0	0	1	1	0	0	0	1	0	0	0	0	0	7
1763	1	0	1	1	1	0	0	0	1	0	1	0	0	0	0	0	0	0	0	0	0	0	0	1	0	7
6502	0	0	1	0	1	1	0	0	1	0	0	0	0	0	0	1	0	0	0	1	0	0	1	0	0	7
55839	1	1	1	1	1	0	0	0	0	1	0	0	1	0	0	0	0	0	0	0	0	0	0	0	0	7
11065	0	0	1	0	1	0	1	0	0	0	0	0	0	0	1	0	0	1	1	0	0	0	1	0	0	7
1871	1	1	1	0	1	0	0	0	0	0	0	0	0	1	0	1	0	0	0	1	0	0	0	0	0	7
9134	0	0	1	0	1	1	0	0	1	0	0	0	0	0	1	1	0	0	0	1	0	0	0	0	0	7
81565	1	1	1	0	1	0	0	0	0	0	0	1	1	0	0	0	0	0	0	0	0	0	0	0	0	6
983	0	0	1	0	1	1	0	0	0	0	0	0	0	0	1	1	0	0	0	1	0	0	0	0	0	6
3619	1	1	1	0	1	0	0	0	0	0	0	0	1	0	0	0	0	0	0	0	1	0	0	0	0	6
4751	0	0	1	0	1	0	1	0	0	0	0	0	0	0	0	0	0	1	1	0	0	0	1	0	0	6
8340	0	0	1	1	0	0	0	0	0	1	0	0	0	0	0	0	1	0	0	0	0	0	0	1	1	6
8348	0	0	1	1	0	0	0	0	0	1	0	0	0	0	0	0	1	0	0	0	0	0	0	1	1	6
8341	0	0	1	1	0	0	0	0	0	1	0	0	0	0	0	0	1	0	0	0	0	0	0	1	1	6
55143	1	1	1	0	1	0	0	0	0	0	0	0	1	0	0	0	0	0	0	0	1	0	0	0	0	6
7465	0	0	1	0	1	0	0	0	1	0	0	0	0	0	1	1	0	0	0	1	0	0	0	0	0	6
5000	1	0	0	0	1	0	0	0	1	0	1	0	0	0	0	1	0	0	0	1	0	0	0	0	0	6
8337	0	0	1	1	0	0	0	0	0	1	0	0	0	0	0	0	1	0	0	0	0	0	0	1	1	6
8335	0	0	1	1	0	0	0	0	0	1	0	0	0	0	0	0	1	0	0	0	0	0	0	1	1	6
79682	1	1	1	1	1	0	0	0	0	0	0	0	1	0	0	0	0	0	0	0	0	0	0	0	0	6
10112	1	1	1	0	1	0	0	1	0	0	0	0	0	0	0	0	0	0	0	0	1	0	0	0	0	6
5424	1	0	1	0	1	0	0	0	1	0	1	0	0	0	0	0	0	0	0	0	0	0	0	1	0	6
3015	0	0	1	1	0	0	0	0	0	1	0	0	0	0	0	0	1	0	0	0	0	0	0	1	1	6
891	0	0	1	0	1	1	0	0	0	0	0	0	0	0	1	1	0	0	0	1	0	0	0	0	0	6
9793	1	1	1	0	1	0	0	0	0	0	0	1	1	0	0	0	0	0	0	0	0	0	0	0	0	6
8970	0	0	1	1	0	0	0	0	0	1	0	0	0	0	0	0	1	0	0	0	0	0	0	1	1	6
81930	1	1	1	0	1	0	0	1	0	0	0	0	1	0	0	0	0	0	0	0	0	0	0	0	0	6
545	0	0	1	1	0	0	0	0	0	0	0	0	0	0	1	0	1	0	0	1	0	0	0	0	0	5
84296	1	0	1	0	1	0	0	0	1	0	1	0	0	0	0	0	0	0	0	0	0	0	0	0	0	5
23397	0	0	0	0	0	0	1	0	0	0	0	0	0	0	0	0	0	1	1	0	1	0	1	0	0	5
22919	1	1	1	0	1	0	0	0	0	0	0	0	1	0	0	0	0	0	0	0	0	0	0	0	0	5
25909	1	1	1	0	1	0	0	0	0	0	0	0	1	0	0	0	0	0	0	0	0	0	0	0	0	5
3832	0	0	0	0	0	0	1	1	0	0	0	0	0	0	0	0	0	1	1	0	0	0	1	0	0	5
9700	0	0	0	0	0	0	1	0	0	0	0	0	0	0	0	0	0	1	1	1	0	0	1	0	0	5
6396	1	1	1	0	1	0	0	0	0	0	0	0	1	0	0	0	0	0	0	0	0	0	0	0	0	5
10051	0	0	0	0	0	0	1	0	0	0	0	0	0	0	0	0	0	1	1	0	1	0	1	0	0	5
4331	0	0	1	0	1	1	0	0	1	0	0	0	0	0	0	1	0	0	0	0	0	0	0	0	0	5
51659	1	0	1	0	1	0	0	0	1	0	1	0	0	0	0	0	0	0	0	0	0	0	0	0	0	5
7272	0	0	0	0	0	0	1	0	0	0	0	0	0	0	0	0	0	1	1	1	0	0	1	0	0	5
5901	0	0	0	0	0	0	1	0	0	0	0	1	0	0	0	0	0	1	1	0	0	0	1	0	0	5
5001	1	0	0	0	1	0	0	0	1	0	1	0	0	0	0	1	0	0	0	0	0	0	0	0	0	5
22974	0	0	0	0	0	0	1	0	0	0	0	1	0	0	0	0	0	1	1	0	0	0	1	0	0	5
54908	1	1	1	0	1	0	0	0	0	0	0	0	1	0	0	0	0	0	0	0	0	0	0	0	0	5
56992	0	0	0	0	0	0	1	1	0	0	0	0	0	0	0	0	0	1	1	0	0	0	1	0	0	5
672	0	0	1	1	0	0	0	0	0	0	0	1	0	0	0	0	1	0	0	0	0	0	0	0	1	5
79980	1	1	1	0	1	0	0	0	0	0	0	0	1	0	0	0	0	0	0	0	0	0	0	0	0	5
54821	1	1	1	0	1	0	0	0	0	0	0	0	1	0	0	0	0	0	0	0	0	0	0	0	0	5
79019	1	1	1	0	1	0	0	0	0	0	0	0	1	0	0	0	0	0	0	0	0	0	0	0	0	5
7514	1	1	1	0	1	0	0	0	0	0	0	0	1	0	0	0	0	0	0	0	0	0	0	0	0	5
3796	1	1	1	0	1	0	0	0	0	0	0	0	1	0	0	0	0	0	0	0	0	0	0	0	0	5
5425	1	0	0	0	1	0	0	0	1	0	1	0	0	0	0	0	0	0	0	0	0	0	0	1	0	5
3014	0	0	1	1	0	0	0	0	0	0	0	0	0	0	0	0	1	0	0	0	0	0	0	1	1	5
57405	1	1	1	0	1	0	0	0	0	0	0	0	1	0	0	0	0	0	0	0	0	0	0	0	0	5
80152	1	1	1	0	1	0	0	0	0	0	0	0	1	0	0	0	0	0	0	0	0	0	0	0	0	5
220134	1	1	1	0	1	0	0	0	0	0	0	0	1	0	0	0	0	0	0	0	0	0	0	0	0	5
7027	0	0	1	0	1	1	0	0	0	0	0	0	0	0	0	1	0	0	0	1	0	0	0	0	0	5
10393	0	0	1	0	1	0	0	0	0	0	0	0	0	0	1	0	0	0	0	1	0	0	1	0	0	5
5691	1	0	0	0	1	0	0	0	1	0	1	0	0	0	0	1	0	0	0	0	0	0	0	0	0	5
57122	1	1	1	0	1	0	0	0	0	0	0	0	1	0	0	0	0	0	0	0	0	0	0	0	0	5
1032	0	0	1	0	1	0	0	0	0	0	0	0	0	0	0	1	0	0	0	1	0	0	1	0	0	5
9837	1	0	1	0	1	0	0	0	1	0	1	0	0	0	0	0	0	0	0	0	0	0	0	0	0	5
1163	0	0	1	0	1	1	0	0	1	0	0	0	0	0	0	1	0	0	0	0	0	0	0	0	0	5
65057	0	0	1	1	0	0	0	0	0	0	0	0	0	0	0	0	1	0	0	0	0	0	0	1	0	4
1719	0	0	1	0	1	1	0	0	0	0	0	0	0	0	0	1	0	0	0	0	0	0	0	0	0	4
9985	0	0	1	1	0	0	0	0	0	0	0	0	0	0	0	0	1	0	1	0	0	0	0	0	0	4
51499	0	0	0	0	0	0	1	0	0	0	0	0	0	0	0	0	0	1	1	0	0	0	1	0	0	4
1068	0	0	0	0	0	0	1	0	0	0	0	0	0	0	0	0	0	1	1	0	0	0	1	0	0	4
1062	0	0	0	0	0	0	1	0	0	0	0	0	0	0	0	0	0	1	1	0	0	0	1	0	0	4
5119	0	0	0	0	0	0	1	0	0	0	0	0	0	0	0	0	0	1	1	0	0	0	1	0	0	4
8621	0	0	0	0	0	0	1	0	0	0	0	0	0	0	0	0	0	1	1	0	0	0	1	0	0	4
4869	0	0	1	1	0	0	0	0	0	1	0	0	0	0	0	0	0	0	0	0	1	0	0	0	0	4
7298	0	0	1	0	1	1	0	0	0	0	0	0	0	0	0	1	0	0	0	0	0	0	0	0	0	4
4193	0	0	1	0	0	0	0	0	0	0	0	1	0	0	1	0	0	0	0	1	0	0	0	0	0	4
5933	0	0	1	0	1	0	0	0	0	0	0	0	0	0	0	1	0	0	0	1	0	0	0	0	0	4
51203	0	0	0	0	0	0	1	0	0	0	0	0	0	0	0	0	0	1	1	0	0	0	1	0	0	4
10270	0	0	0	0	0	0	1	0	0	0	0	0	0	0	0	0	0	1	1	0	0	0	1	0	0	4
2765	0	0	0	0	0	0	1	0	0	0	0	0	0	0	0	0	0	1	1	0	0	0	1	0	0	4
1111	0	0	1	0	0	0	0	0	0	0	0	0	0	0	1	0	0	0	1	1	0	0	0	0	0	4
996	0	0	1	0	1	0	0	0	0	0	0	0	0	0	1	0	0	0	0	1	0	0	0	0	0	4
23435	0	0	0	0	0	0	1	0	0	0	0	0	0	0	0	0	0	1	1	0	0	0	1	0	0	4
1663	0	0	0	0	0	0	1	0	0	0	0	0	0	0	0	0	0	1	1	0	0	0	1	0	0	4
7039	0	0	0	0	0	0	1	0	0	0	0	0	0	0	0	0	0	1	1	0	0	0	1	0	0	4
51053	1	0	1	0	1	0	0	0	0	0	0	0	0	1	0	0	0	0	0	0	0	0	0	0	0	4
28227	0	0	1	0	1	1	0	0	0	0	0	0	0	0	0	1	0	0	0	0	0	0	0	0	0	4
9787	0	0	0	0	0	0	1	0	0	0	0	1	0	0	0	0	0	0	1	0	0	0	1	0	0	4
6241	0	0	1	0	1	1	0	0	0	0	0	0	0	0	0	1	0	0	0	0	0	0	0	0	0	4
7014	0	0	1	1	0	0	0	0	0	0	0	0	0	0	0	0	1	0	0	0	0	0	0	1	0	4
1874	0	0	1	0	1	0	0	0	0	0	0	0	0	0	0	1	0	0	0	1	0	0	0	0	0	4
1021	0	0	1	0	1	0	0	0	0	0	0	0	0	0	0	1	0	0	0	1	0	0	0	0	0	4
9133	0	0	1	0	1	0	0	0	0	0	0	0	0	0	1	0	0	0	0	1	0	0	0	0	0	4
79902	1	0	1	0	1	0	0	0	0	0	0	0	0	0	0	0	0	0	0	0	0	0	0	0	0	3
4605	0	0	1	0	1	0	0	0	0	0	0	0	0	0	0	1	0	0	0	0	0	0	0	0	0	3
11339	0	0	1	1	0	0	0	0	0	1	0	0	0	0	0	0	0	0	0	0	0	0	0	0	0	3
7329	0	0	1	1	0	0	0	0	0	0	0	0	0	0	0	0	1	0	0	0	0	0	0	0	0	3
7324	0	0	1	0	1	0	0	0	0	0	0	0	0	0	1	0	0	0	0	0	0	0	0	0	0	3
55135	0	0	1	1	0	0	0	0	0	0	0	0	0	0	0	0	0	0	0	0	0	0	0	1	0	3
8468	0	0	1	1	0	0	0	0	0	0	0	0	0	0	0	0	1	0	0	0	0	0	0	0	0	3
4361	0	0	0	0	0	0	0	0	0	0	0	0	0	0	0	0	1	0	1	0	0	0	0	0	1	3
55320	0	0	1	1	0	0	0	0	0	1	0	0	0	0	0	0	0	0	0	0	0	0	0	0	0	3
55355	0	0	1	1	0	0	0	0	0	1	0	0	0	0	0	0	0	0	0	0	0	0	0	0	0	3
5905	1	0	1	0	1	0	0	0	0	0	0	0	0	0	0	0	0	0	0	0	0	0	0	0	0	3
8607	0	0	1	1	0	0	0	0	0	0	0	0	0	0	0	0	0	0	0	0	0	0	0	1	0	3
11144	0	0	0	0	0	0	0	0	0	0	0	0	0	0	0	0	1	0	1	0	0	0	0	0	1	3
8556	0	0	1	0	1	0	0	0	0	0	0	0	0	0	0	0	0	0	0	1	0	0	0	0	0	3
57551	1	0	1	0	1	0	0	0	0	0	0	0	0	0	0	0	0	0	0	0	0	0	0	0	0	3
54069	0	0	1	1	0	0	0	0	0	1	0	0	0	0	0	0	0	0	0	0	0	0	0	0	0	3
5566	0	0	1	0	1	0	0	0	0	0	0	1	0	0	0	0	0	0	0	0	0	0	0	0	0	3
9232	0	0	1	0	1	0	0	0	0	0	0	0	0	0	0	0	0	0	0	1	0	0	0	0	0	3
11190	0	0	1	0	1	0	0	0	0	0	0	0	0	0	0	0	0	0	0	0	0	0	1	0	0	3
4001	0	0	1	1	0	0	0	0	0	0	0	0	0	0	0	0	1	0	0	0	0	0	0	0	0	3
56158	0	0	1	1	0	0	0	0	0	0	0	0	0	0	0	0	1	0	0	0	0	0	0	0	0	3
10198	0	0	0	0	0	0	1	0	0	0	0	0	0	0	0	0	0	0	1	0	0	0	1	0	0	3
5888	0	0	0	0	0	0	0	0	0	0	0	0	0	0	0	0	1	0	1	0	0	0	0	0	1	3
1029	0	0	0	0	1	0	0	0	0	0	0	0	0	0	0	1	0	0	0	1	0	0	0	0	0	3
6847	0	0	1	1	0	0	0	0	0	0	0	0	0	0	0	0	1	0	0	0	0	0	0	0	0	3
7156	0	0	0	0	0	0	0	0	0	0	0	0	0	0	0	0	1	0	1	0	0	0	0	0	1	3
1019	0	0	0	0	1	0	0	0	1	0	0	0	0	0	0	1	0	0	0	0	0	0	0	0	0	3
29127	0	0	0	0	0	0	0	1	0	0	0	0	0	0	0	0	0	0	0	0	1	0	0	0	0	2
3925	0	0	0	0	0	0	0	0	0	0	0	0	0	0	0	0	0	0	0	0	1	0	1	0	0	2
55651	0	0	1	0	0	0	0	0	0	0	0	0	0	0	0	0	0	0	0	0	0	0	0	1	0	2
55722	0	0	1	0	1	0	0	0	0	0	0	0	0	0	0	0	0	0	0	0	0	0	0	0	0	2
10733	0	0	1	0	1	0	0	0	0	0	0	0	0	0	0	0	0	0	0	0	0	0	0	0	0	2
3838	0	0	0	0	0	0	0	0	0	0	0	0	0	0	0	0	0	0	1	0	0	0	1	0	0	2
8636	0	0	1	0	1	0	0	0	0	0	0	0	0	0	0	0	0	0	0	0	0	0	0	0	0	2
10383	0	0	1	0	1	0	0	0	0	0	0	0	0	0	0	0	0	0	0	0	0	0	0	0	0	2
5116	0	0	1	0	1	0	0	0	0	0	0	0	0	0	0	0	0	0	0	0	0	0	0	0	0	2
27030	0	0	0	0	0	0	0	0	0	0	0	0	0	0	0	0	1	0	0	0	0	0	0	0	1	2
80321	0	0	1	0	1	0	0	0	0	0	0	0	0	0	0	0	0	0	0	0	0	0	0	0	0	2
3364	0	0	1	0	0	0	0	0	0	0	0	0	0	0	1	0	0	0	0	0	0	0	0	0	0	2
348995	1	0	0	0	1	0	0	0	0	0	0	0	0	0	0	0	0	0	0	0	0	0	0	0	0	2
79003	1	0	0	0	1	0	0	0	0	0	0	0	0	0	0	0	0	0	0	0	0	0	0	0	0	2
675	0	0	0	0	0	0	0	0	0	0	0	0	0	0	0	0	1	0	0	0	0	0	0	0	1	2
7283	0	0	1	0	1	0	0	0	0	0	0	0	0	0	0	0	0	0	0	0	0	0	0	0	0	2
55055	1	0	0	0	1	0	0	0	0	0	0	0	0	0	0	0	0	0	0	0	0	0	0	0	0	2
5931	0	0	1	1	0	0	0	0	0	0	0	0	0	0	0	0	0	0	0	0	0	0	0	0	0	2
23198	1	0	0	0	1	0	0	0	0	0	0	0	0	0	0	0	0	0	0	0	0	0	0	0	0	2
3320	0	0	1	0	1	0	0	0	0	0	0	0	0	0	0	0	0	0	0	0	0	0	0	0	0	2
3020	0	0	0	0	0	0	0	0	0	0	0	0	0	0	0	0	1	0	0	0	0	0	0	0	1	2
5810	0	0	1	0	0	0	0	0	0	0	0	0	0	0	1	0	0	0	0	0	0	0	0	0	0	2
23332	1	0	0	0	1	0	0	0	0	0	0	0	0	0	0	0	0	0	0	0	0	0	0	0	0	2
56154	0	0	0	0	0	0	0	0	0	0	0	0	0	0	0	0	1	0	0	0	0	0	0	0	1	2
641	0	0	0	0	0	0	0	0	0	0	0	0	0	0	0	0	1	0	0	0	0	0	0	0	1	2
5883	0	0	1	0	0	0	0	0	0	0	0	0	0	0	1	0	0	0	0	0	0	0	0	0	0	2
25936	1	0	0	0	1	0	0	0	0	0	0	0	0	0	0	0	0	0	0	0	0	0	0	0	0	2
55835	0	0	1	0	1	0	0	0	0	0	0	0	0	0	0	0	0	0	0	0	0	0	0	0	0	2
9126	1	0	0	0	1	0	0	0	0	0	0	0	0	0	0	0	0	0	0	0	0	0	0	0	0	2
7015	0	0	1	0	0	0	0	0	0	0	0	0	0	0	0	0	0	0	0	0	0	0	0	1	0	2
9662	0	0	1	0	1	0	0	0	0	0	0	0	0	0	0	0	0	0	0	0	0	0	0	0	0	2
8872	0	0	0	0	0	0	0	0	0	0	0	0	0	0	0	0	0	0	0	0	0	0	1	0	0	1
8874	0	0	0	0	0	0	0	0	0	0	0	1	0	0	0	0	0	0	0	0	0	0	0	0	0	1
25788	0	0	0	0	0	0	0	0	0	0	0	0	0	0	0	0	0	0	1	0	0	0	0	0	0	1
8438	0	0	0	0	0	0	0	0	0	0	0	0	0	0	0	0	0	0	1	0	0	0	0	0	0	1
10083	0	0	0	0	0	0	0	0	0	0	0	0	0	0	0	0	0	0	0	0	0	0	1	0	0	1
10592	0	0	0	0	0	0	0	0	0	0	0	0	0	0	0	0	0	0	0	0	1	0	0	0	0	1
3833	0	0	0	0	0	0	0	1	0	0	0	0	0	0	0	0	0	0	0	0	0	0	0	0	0	1
1063	0	0	0	0	0	0	0	0	0	0	0	0	0	0	0	0	0	0	0	0	0	0	1	0	0	1
85236	0	0	0	0	0	0	0	0	0	0	0	0	0	0	0	0	0	0	0	0	0	0	0	1	0	1
10744	0	0	0	0	0	0	0	0	0	0	0	0	0	0	0	0	0	0	0	1	0	0	0	0	0	1
64151	0	0	0	0	0	0	0	0	0	0	0	0	0	0	0	0	0	0	0	0	1	0	0	0	0	1
7846	0	0	0	0	1	0	0	0	0	0	0	0	0	0	0	0	0	0	0	0	0	0	0	0	0	1
10856	0	0	0	0	0	0	0	0	0	0	0	0	0	0	0	0	0	0	0	0	0	0	0	1	0	1
64837	0	0	0	0	0	0	0	1	0	0	0	0	0	0	0	0	0	0	0	0	0	0	0	0	0	1
10460	0	0	0	0	0	0	0	0	0	0	0	1	0	0	0	0	0	0	0	0	0	0	0	0	0	1
10971	0	0	0	0	0	0	0	0	0	0	0	0	0	0	0	0	0	0	0	1	0	0	0	0	0	1
8099	0	0	0	0	0	0	0	0	0	0	0	0	0	0	0	0	0	0	0	0	0	0	1	0	0	1
8328	0	0	0	0	0	0	0	0	0	0	0	0	0	0	0	0	0	0	0	0	0	0	1	0	0	1
28964	0	0	0	0	0	0	0	0	0	0	0	1	0	0	0	0	0	0	0	0	0	0	0	0	0	1
10540	0	0	0	0	1	0	0	0	0	0	0	0	0	0	0	0	0	0	0	0	0	0	0	0	0	1
8290	0	0	0	0	0	0	0	0	0	0	0	0	0	0	0	0	0	0	0	0	0	0	0	1	0	1
9055	0	0	0	0	0	0	0	0	0	0	0	0	0	0	0	0	0	0	0	0	0	0	1	0	0	1
22994	0	0	0	0	1	0	0	0	0	0	0	0	0	0	0	0	0	0	0	0	0	0	0	0	0	1
3798	0	0	0	0	0	0	0	1	0	0	0	0	0	0	0	0	0	0	0	0	0	0	0	0	0	1
4946	0	0	0	0	0	0	0	0	0	0	0	1	0	0	0	0	0	0	0	0	0	0	0	0	0	1
3797	0	0	0	0	0	0	0	1	0	0	0	0	0	0	0	0	0	0	0	0	0	0	0	0	0	1
7529	0	0	0	0	0	0	0	0	0	0	0	0	0	0	0	0	0	0	0	1	0	0	0	0	0	1
7534	0	0	0	0	0	0	0	0	0	0	0	0	0	0	0	0	0	0	0	1	0	0	0	0	0	1
8558	0	0	0	0	0	0	0	0	0	0	0	0	0	0	0	0	0	0	0	0	0	0	1	0	0	1
2810	0	0	0	0	0	0	0	0	0	0	0	0	0	0	0	0	0	0	0	1	0	0	0	0	0	1
24137	0	0	0	0	0	0	0	1	0	0	0	0	0	0	0	0	0	0	0	0	0	0	0	0	0	1
5985	0	0	0	0	0	0	0	0	0	0	0	0	0	0	0	0	0	0	0	0	0	0	0	1	0	1
5982	0	0	0	0	0	0	0	0	0	0	0	0	0	0	0	0	0	0	0	0	0	0	0	1	0	1
9113	0	0	0	0	0	0	0	0	0	0	0	0	0	0	0	0	0	0	0	0	0	0	1	0	0	1
7029	0	0	0	0	0	0	0	0	0	0	0	0	0	0	0	0	0	0	0	1	0	0	0	0	0	1
1033	0	0	0	0	0	0	0	0	0	0	0	0	0	0	0	0	0	0	0	0	0	0	1	0	0	1
1739	0	0	0	0	0	0	0	0	0	0	0	0	0	0	0	0	0	0	0	0	0	0	1	0	0	1
1674	0	0	0	0	0	0	0	0	0	0	0	0	0	0	0	0	0	0	0	0	1	0	0	0	0	1
3066	0	0	0	0	0	0	0	0	0	0	0	0	0	0	0	0	0	0	0	1	0	0	0	0	0	1

## Sheet: Basalleadedgebad
Entrez Gene ID	REACTOME_PEPTIDE_CHAIN_ELONGATION_signal	REACTOME_3_UTR_MEDIATED_TRANSLATIONAL_REGULATION_signal	KEGG_RIBOSOME_signal	REACTOME_INFLUENZA_VIRAL_RNA_TRANSCRIPTION_AND_REPLICATION_signal	REACTOME_NONSENSE_MEDIATED_DECAY_ENHANCED_BY_THE_EXON_JUNCTION_COMPLEX_signal	STRUCTURAL_CONSTITUENT_OF_RIBOSOME_signal	REACTOME_SRP_DEPENDENT_COTRANSLATIONAL_PROTEIN_TARGETING_TO_MEMBRANE_signal	REACTOME_TRANSLATION_signal	REACTOME_INFLUENZA_LIFE_CYCLE_signal	REACTOME_ACTIVATION_OF_THE_MRNA_UPON_BINDING_OF_THE_CAP_BINDING_COMPLEX_AND_EIFS_AND_SUBSEQUENT_BINDING_TO_43S_signal	REACTOME_FORMATION_OF_THE_TERNARY_COMPLEX_AND_SUBSEQUENTLY_THE_43S_COMPLEX_signal	REACTOME_METABOLISM_OF_MRNA_signal	REACTOME_METABOLISM_OF_RNA_signal	total
6204	1	1	1	1	1	1	1	1	1	1	1	1	1	13
6206	1	1	1	1	1	1	1	1	1	1	1	1	1	13
6209	1	1	1	1	1	1	1	1	1	1	1	1	1	13
2197	1	1	1	1	1	1	1	1	1	1	1	1	1	13
6222	1	1	1	1	1	1	1	1	1	1	1	1	1	13
6191	1	1	1	1	1	1	1	1	1	1	1	1	1	13
6194	1	1	1	1	1	1	1	1	1	1	1	1	1	13
6188	1	1	1	1	1	1	1	1	1	1	1	1	1	13
6232	1	1	1	1	1	1	1	1	1	1	1	1	1	13
6235	1	1	1	1	1	1	1	1	1	1	1	1	1	13
6203	1	1	1	1	1	1	1	1	1	1	1	1	1	13
6229	1	1	1	1	1	1	1	1	1	1	1	1	1	13
6228	1	1	1	1	1	1	1	1	1	1	1	1	1	13
6208	1	1	0	1	1	1	1	1	1	1	1	1	1	12
6233	1	1	1	1	1	0	1	1	1	1	1	1	1	12
11224	1	1	1	1	1	1	1	1	1	0	0	1	1	11
6122	1	1	1	1	1	1	1	1	1	0	0	1	1	11
6160	1	1	1	1	1	1	1	1	1	0	0	1	1	11
6164	1	1	1	1	1	1	1	1	1	0	0	1	1	11
6167	1	1	1	1	1	1	1	1	1	0	0	1	1	11
6169	1	1	1	1	1	1	1	1	1	0	0	1	1	11
9045	1	1	1	1	1	1	1	1	1	0	0	1	1	11
6155	1	1	1	1	1	1	1	1	1	0	0	1	1	11
6152	1	1	1	1	1	1	1	1	1	0	0	1	1	11
6159	1	1	1	1	1	1	1	1	1	0	0	1	1	11
6156	1	1	1	1	1	1	1	1	1	0	0	1	1	11
6146	1	1	1	1	1	1	1	1	1	0	0	1	1	11
6147	1	1	1	1	1	1	1	1	1	0	0	1	1	11
6141	1	1	1	1	1	1	1	1	1	0	0	1	1	11
6143	1	1	1	1	1	1	1	1	1	0	0	1	1	11
6138	1	1	1	1	1	1	1	1	1	0	0	1	1	11
6171	1	1	1	1	1	1	1	1	1	0	0	1	1	11
6135	1	1	1	1	1	1	1	1	1	0	0	1	1	11
6176	1	1	1	1	1	1	1	1	1	0	0	1	1	11
6175	1	1	1	1	1	1	1	1	1	0	0	1	1	11
6129	1	1	1	1	1	1	1	1	1	0	0	1	1	11
6161	1	1	1	1	1	0	1	1	1	0	0	1	1	10
6165	1	1	1	1	1	0	1	1	1	0	0	1	1	10
6168	1	1	1	1	1	0	1	1	1	0	0	1	1	10
25873	1	1	1	1	1	0	1	1	1	0	0	1	1	10
51121	1	1	1	1	1	0	1	1	1	0	0	1	1	10
4736	1	1	1	1	1	0	1	1	1	0	0	1	1	10
6136	1	1	1	1	1	0	1	1	1	0	0	1	1	10
3646	0	1	0	0	0	0	0	1	0	1	1	0	0	4
8667	0	1	0	0	0	0	0	1	0	1	1	0	0	4
7514	0	0	0	0	0	0	0	0	1	0	0	1	1	3
26019	0	0	0	0	1	0	0	0	0	0	0	1	1	3
23293	0	0	0	0	1	0	0	0	0	0	0	1	1	3
5437	0	0	0	1	0	0	0	0	1	0	0	0	0	2
6210	0	0	0	0	0	0	0	0	0	1	0	0	1	2
1975	0	0	0	0	0	0	0	0	0	1	0	0	1	2
1977	0	0	0	0	0	0	0	0	0	1	0	0	1	2
51013	0	0	0	0	0	0	0	0	0	0	0	1	1	2
6223	0	0	0	0	0	0	0	0	0	1	0	0	1	2
1915	1	0	0	0	0	0	0	1	0	0	0	0	0	2
6187	0	0	0	0	0	0	0	0	0	1	0	0	1	2
27258	0	0	0	0	0	0	0	0	0	0	0	1	1	2
6230	0	0	0	0	0	0	0	0	0	1	0	0	1	2
5903	0	0	0	0	0	0	0	0	1	0	0	0	1	2
5393	0	0	0	0	0	0	0	0	0	0	0	1	1	2
6227	0	0	0	0	0	0	0	0	0	1	0	0	1	2
2963	0	0	0	1	0	0	0	0	1	0	0	0	0	2
5431	0	0	0	1	0	0	0	0	1	0	0	0	0	2
23658	0	0	0	0	0	0	0	0	0	0	0	0	1	1
53371	0	0	0	0	0	0	0	0	0	0	0	0	1	1
9972	0	0	0	0	0	0	0	0	0	0	0	0	1	1
8021	0	0	0	0	0	0	0	0	0	0	0	0	1	1
96764	0	0	0	0	0	0	0	0	0	0	0	0	1	1
55802	0	0	0	0	0	0	0	0	0	0	0	0	1	1
6637	0	0	0	0	0	0	0	0	0	0	0	0	1	1
6635	0	0	0	0	0	0	0	0	0	0	0	0	1	1
6633	0	0	0	0	0	0	0	0	0	0	0	0	1	1
8487	0	0	0	0	0	0	0	0	0	0	0	0	1	1
1994	0	0	0	0	0	0	0	0	0	0	0	0	1	1
22894	0	0	0	0	0	0	0	0	0	0	0	0	1	1
3837	0	0	0	0	0	0	0	0	1	0	0	0	0	1
79833	0	0	0	0	0	0	0	0	0	0	0	0	1	1
51187	0	0	1	0	0	0	0	0	0	0	0	0	0	1
22916	0	0	0	0	0	0	0	0	0	0	0	0	1	1
6632	0	0	0	0	0	0	0	0	0	0	0	0	1	1
6128	0	0	0	0	0	0	0	0	0	0	0	0	1	1

## Sheet: LumAleadedgegood
Entrez Gene ID	REACTOME_ACTIVATION_OF_THE_MRNA_UPON_BINDING_OF_THE_CAP_BINDING_COMPLEX_AND_EIFS_AND_SUBSEQUENT_BINDING_TO_43S_signal	REACTOME_FORMATION_OF_THE_TERNARY_COMPLEX_AND_SUBSEQUENTLY_THE_43S_COMPLEX_signal	REACTOME_SRP_DEPENDENT_COTRANSLATIONAL_PROTEIN_TARGETING_TO_MEMBRANE_signal	REACTOME_TRANSLATION_signal	REACTOME_NONSENSE_MEDIATED_DECAY_ENHANCED_BY_THE_EXON_JUNCTION_COMPLEX_signal	REACTOME_INFLUENZA_VIRAL_RNA_TRANSCRIPTION_AND_REPLICATION_signal	KEGG_RIBOSOME_signal	STRUCTURAL_CONSTITUENT_OF_RIBOSOME_signal	REACTOME_3_UTR_MEDIATED_TRANSLATIONAL_REGULATION_signal	REACTOME_PEPTIDE_CHAIN_ELONGATION_signal	total
6209	1	1	1	1	1	1	1	1	1	1	10
6217	1	1	1	1	1	1	1	1	1	1	10
6230	1	1	1	1	1	1	1	1	1	1	10
6235	1	1	1	1	1	1	1	1	1	1	10
6234	1	1	1	1	1	1	1	1	1	1	10
6203	1	1	1	1	1	1	1	1	1	1	10
6229	1	1	1	1	1	1	1	1	1	1	10
6223	1	1	1	1	1	1	1	1	1	1	10
6191	1	1	1	1	1	1	1	1	1	1	10
6193	1	1	1	1	1	1	1	1	1	1	10
6194	1	1	1	1	1	1	1	1	1	1	10
6146	0	0	1	1	1	1	1	1	1	1	8
6122	0	0	1	1	1	1	1	1	1	1	8
6141	0	0	1	1	1	1	1	1	1	1	8
6160	0	0	1	1	1	1	1	1	1	1	8
6143	0	0	1	1	1	1	1	1	1	1	8
6167	0	0	1	1	1	1	1	1	1	1	8
6169	0	0	1	1	1	1	1	1	1	1	8
9045	0	0	1	1	1	1	1	1	1	1	8
6138	0	0	1	1	1	1	1	1	1	1	8
6135	0	0	1	1	1	1	1	1	1	1	8
6132	0	0	1	1	1	1	1	1	1	1	8
6133	0	0	1	1	1	1	1	1	1	1	8
6159	0	0	1	1	1	1	1	1	1	1	8
6158	0	0	1	1	1	1	1	1	1	1	8
6176	0	0	1	1	1	1	1	1	1	1	8
6175	0	0	1	1	1	1	1	1	1	1	8
6129	0	0	1	1	1	1	1	1	1	1	8
6128	0	0	1	1	1	1	1	1	1	1	8
6161	0	0	1	1	1	1	1	0	1	1	7
4736	0	0	1	1	1	1	1	0	1	1	7
6165	0	0	1	1	1	1	1	0	1	1	7
6136	0	0	1	1	1	1	1	0	1	1	7
8668	1	1	0	1	0	0	0	0	1	0	4
27335	1	1	0	1	0	0	0	0	1	0	4
8666	1	1	0	1	0	0	0	0	1	0	4
8665	1	1	0	1	0	0	0	0	1	0	4
8664	1	1	0	1	0	0	0	0	1	0	4
1975	1	0	0	1	0	0	0	0	1	0	3
1938	0	0	0	1	0	0	0	0	0	1	2
1915	0	0	0	1	0	0	0	0	0	1	2
5435	0	0	0	0	0	1	0	0	0	0	1
5438	0	0	0	0	0	1	0	0	0	0	1
8890	0	0	0	1	0	0	0	0	0	0	1
56006	0	0	0	0	1	0	0	0	0	0	1
8891	0	0	0	1	0	0	0	0	0	0	1
140801	0	0	0	0	0	0	1	0	0	0	1
2962	0	0	0	0	0	1	0	0	0	0	1

## Sheet: LumAleadedgebad
Entrez Gene ID	REACTOME_KINESINS	Total
81930	1	1/1
9493	1	1/1
11004	1	1/1
3833	1	1/1
3799	1	1/1
56992	1	1/1
3797	1	1/1
3832	1	1/1
10112	1	1/1
29127	1	1/1
3831	1	1/1
3798	1	1/1
24137	1	1/1

## Sheet: LumBleadedgegood
Entrez Gene ID	REACTOME_FORMATION_OF_THE_TERNARY_COMPLEX_AND_SUBSEQUENTLY_THE_43S_COMPLEX_signal	REACTOME_ACTIVATION_OF_THE_MRNA_UPON_BINDING_OF_THE_CAP_BINDING_COMPLEX_AND_EIFS_AND_SUBSEQUENT_BINDING_TO_43S_signal	REACTOME_TRANSLATION_signal	REACTOME_INFLUENZA_VIRAL_RNA_TRANSCRIPTION_AND_REPLICATION_signal	REACTOME_SRP_DEPENDENT_COTRANSLATIONAL_PROTEIN_TARGETING_TO_MEMBRANE_signal	REACTOME_NONSENSE_MEDIATED_DECAY_ENHANCED_BY_THE_EXON_JUNCTION_COMPLEX_signal	STRUCTURAL_CONSTITUENT_OF_RIBOSOME_signal	REACTOME_3_UTR_MEDIATED_TRANSLATIONAL_REGULATION_signal	KEGG_RIBOSOME_signal	REACTOME_PEPTIDE_CHAIN_ELONGATION_signal	total
6206	1	1	1	1	1	1	1	1	1	1	10
6209	1	1	1	1	1	1	1	1	1	1	10
6210	1	1	1	1	1	1	1	1	1	1	10
2197	1	1	1	1	1	1	1	1	1	1	10
6223	1	1	1	1	1	1	1	1	1	1	10
6222	1	1	1	1	1	1	1	1	1	1	10
6191	1	1	1	1	1	1	1	1	1	1	10
6192	1	1	1	1	1	1	1	1	1	1	10
6194	1	1	1	1	1	1	1	1	1	1	10
6188	1	1	1	1	1	1	1	1	1	1	10
6230	1	1	1	1	1	1	1	1	1	1	10
6234	1	1	1	1	1	1	1	1	1	1	10
6229	1	1	1	1	1	1	1	1	1	1	10
6203	1	1	1	1	1	1	1	1	1	1	10
6202	1	1	1	1	1	1	1	1	1	1	10
6201	1	1	1	1	1	1	1	1	1	1	10
6193	1	1	0	1	1	1	1	1	1	1	9
11224	0	0	1	1	1	1	1	1	1	1	8
6122	0	0	1	1	1	1	1	1	1	1	8
6160	0	0	1	1	1	1	1	1	1	1	8
6164	0	0	1	1	1	1	1	1	1	1	8
6167	0	0	1	1	1	1	1	1	1	1	8
9045	0	0	1	1	1	1	1	1	1	1	8
6159	0	0	1	1	1	1	1	1	1	1	8
6146	0	0	1	1	1	1	1	1	1	1	8
6141	0	0	1	1	1	1	1	1	1	1	8
6171	0	0	1	1	1	1	1	1	1	1	8
6135	0	0	1	1	1	1	1	1	1	1	8
6170	0	0	1	1	1	1	1	1	1	1	8
6176	0	0	1	1	1	1	1	1	1	1	8
6128	0	0	1	1	1	1	1	1	1	1	8
6161	0	0	1	1	1	1	0	1	1	1	7
6165	0	0	1	1	1	1	0	1	1	1	7
6168	0	0	1	1	1	1	0	1	1	1	7
6136	0	0	1	1	1	1	0	1	1	1	7
8668	1	1	1	0	0	0	0	1	0	0	4
8666	1	1	1	0	0	0	0	1	0	0	4
8665	1	1	1	0	0	0	0	1	0	0	4
8664	1	1	1	0	0	0	0	1	0	0	4
27335	1	1	0	0	0	0	0	1	0	0	3
4736	0	0	0	0	1	0	0	1	1	0	3
7458	0	1	1	0	0	0	0	1	0	0	3
1938	0	0	1	0	0	0	0	0	0	1	2
1915	0	0	1	0	0	0	0	0	0	1	2
6748	0	0	1	0	1	0	0	0	0	0	2
6166	0	0	0	0	0	0	0	0	1	0	1
6734	0	0	0	0	1	0	0	0	0	0	1
6217	0	0	0	0	1	0	0	0	0	0	1
6158	0	0	0	0	1	0	0	0	0	0	1
25873	0	0	0	0	1	0	0	0	0	0	1
60559	0	0	0	0	1	0	0	0	0	0	1
6746	0	0	0	0	1	0	0	0	0	0	1
140801	0	0	0	0	0	0	0	0	1	0	1

## Sheet: LumBleadedgebad
Entrez Gene ID	REACTOME_DNA_REPLICATION_signal	REACTOME_G1_S_TRANSITION_signal	REACTOME_CELL_CYCLE_MITOTIC_signal	REACTOME_S_PHASE_signal	total
8318	1	1	1	1	4
5427	1	1	1	1	4
23594	1	1	1	1	4
4172	1	1	1	1	4
4175	1	1	1	1	4
5426	1	1	1	1	4
10213	1	1	1	1	4
4171	1	1	1	1	4
990	1	1	1	1	4
5683	1	1	1	1	4
6119	1	1	1	1	4
5708	1	1	1	1	4
5709	1	1	1	1	4
5706	1	1	1	1	4
5704	1	1	1	1	4
5691	1	1	1	1	4
5705	1	1	1	1	4
5693	1	1	1	1	4
5692	1	1	1	1	4
5700	1	1	1	1	4
5694	1	1	1	1	4
5688	1	1	1	1	4
5717	1	1	1	1	4
5718	1	1	1	1	4
5710	1	1	1	1	4
1026	1	1	1	1	4
5713	1	1	1	1	4
8900	1	1	1	1	4
1017	1	1	1	1	4
6233	1	1	1	1	4
4998	1	1	1	1	4
5000	1	1	1	1	4
8317	1	1	1	0	3
84296	1	0	1	1	3
6500	0	1	1	1	3
26271	1	1	1	0	3
55388	1	1	1	0	3
993	0	1	1	1	3
898	0	1	1	1	3
1869	1	1	1	0	3
1763	1	0	1	1	3
5984	1	0	1	1	3
5985	1	0	1	1	3
5983	1	0	1	1	3
6502	0	1	1	1	3
4331	0	1	1	1	3
51659	1	0	1	1	3
29935	1	1	1	0	3
9837	1	0	1	1	3
9134	0	1	1	1	3
2237	1	0	1	1	3
3978	1	0	1	1	3
1163	0	1	1	1	3
332	1	0	1	0	2
54908	1	0	1	0	2
79980	1	0	1	0	2
9735	1	0	1	0	2
11004	1	0	1	0	2
54821	1	0	1	0	2
8243	1	0	1	0	2
79023	1	0	1	0	2
7514	1	0	1	0	2
22919	1	0	1	0	2
25909	1	0	1	0	2
5347	1	0	1	0	2
3796	1	0	1	0	2
10112	1	0	1	0	2
699	1	0	1	0	2
1060	1	0	1	0	2
57405	1	0	1	0	2
994	0	0	1	1	2
1058	1	0	1	0	2
991	1	0	1	0	2
891	0	1	1	0	2
220134	1	0	1	0	2
983	0	1	1	0	2
9493	1	0	1	0	2
6396	1	0	1	0	2
701	1	0	1	0	2
9793	1	0	1	0	2
3619	1	0	1	0	2
25936	1	0	1	0	2
57122	1	0	1	0	2
9212	1	0	1	0	2
6241	0	1	1	0	2
7084	0	1	1	0	2
55143	1	0	1	0	2
81930	1	0	1	0	2
9088	0	1	1	0	2
5525	1	0	1	0	2
57082	1	0	1	0	2
2491	1	0	1	0	2
5526	1	0	1	0	2
55746	0	0	1	0	1
80184	0	0	1	0	1
64689	0	0	1	0	1
23649	0	0	1	0	1
7283	0	0	1	0	1
4605	0	0	1	0	1
1719	0	0	1	0	1
5933	0	0	1	0	1
51433	0	0	1	0	1
1453	0	0	1	0	1
55722	0	0	1	0	1
8655	0	0	1	0	1
3320	0	0	1	0	1
10733	0	0	1	0	1
57551	0	0	1	0	1
4173	0	0	1	0	1
80254	0	0	1	0	1
5566	0	0	1	0	1
1778	0	0	1	0	1
9232	0	0	1	0	1
995	0	0	1	0	1
8636	0	0	1	0	1
11190	0	0	1	0	1
10383	0	0	1	0	1
5116	0	0	1	0	1
27175	0	0	1	0	1
80321	0	0	1	0	1
4751	0	0	1	0	1
7840	0	0	1	0	1
8697	0	0	1	0	1
6790	0	0	1	0	1
1032	0	0	1	0	1
11065	0	0	1	0	1
1874	0	0	1	0	1
9133	0	0	1	0	1
55142	0	0	1	0	1

## Sheet: Her2leadedgegood
Entrez Gene ID	REACTOME_INTERFERON_GAMMA_SIGNALING	Total
3394	1	1/1
4684	1	1/1
2633	1	1/1
2210	1	1/1
10379	1	1/1
3663	1	1/1
5580	1	1/1
3458	1	1/1
3115	1	1/1
4938	1	1/1
3134	1	1/1
3105	1	1/1
3113	1	1/1
3659	1	1/1
6672	1	1/1
3460	1	1/1
6772	1	1/1
3135	1	1/1
4939	1	1/1
3107	1	1/1
8638	1	1/1
3106	1	1/1
3383	1	1/1
4940	1	1/1
5724	1	1/1
567	1	1/1
3662	1	1/1
3717	1	1/1
8651	1	1/1

## Sheet: multileadedgebad
Entrez.Gene.ID	PID_INTEGRIN1_PATHWAY_signal	PROTEINACEOUS_EXTRACELLULAR_MATRIX_signal	total
1278	1	1	2
1281	1	1	2
1285	1	1	2
1289	1	1	2
1290	1	1	2
1293	1	1	2
2200	1	1	2
3910	1	1	2
3915	1	1	2
80781	1	1	2
1277	1	0	1
1282	1	0	1
1284	0	1	1
1294	0	1	1
1297	0	1	1
1300	0	1	1
1305	0	1	1
1306	0	1	1
1404	0	1	1
1462	0	1	1
1490	0	1	1
1758	0	1	1
1842	0	1	1
2199	0	1	1
2335	1	0	1
3617	0	1	1
3672	1	0	1
3678	1	0	1
3679	1	0	1
3685	1	0	1
3688	1	0	1
3908	0	1	1
3911	1	0	1
3912	0	1	1
4053	0	1	1
4060	0	1	1
4320	0	1	1
4811	1	0	1
5328	1	0	1
5549	0	1	1
6444	0	1	1
6445	0	1	1
6645	0	1	1
6687	0	1	1
7045	1	0	1
7058	1	0	1
8292	0	1	1
10631	0	1	1
11093	0	1	1
22795	0	1	1
30008	0	1	1
50509	0	1	1
50939	0	1	1
54221	0	1	1
56999	0	1	1
57124	0	1	1
58494	1	0	1
375790	0	1	1
